# Supplementary material for: Quantitative geospatial dataset on the near-surface heavy metal concentrations in semi-arid soils from Maibele Airstrip North, Central Botswana
Source: Data Brief. 2016 Aug 17;8:1448–53. doi: 10.1016/j.dib.2016.08.026 (PMC5007547; doi:10.1016/j.dib.2016.08.026)
Supplement: Supplementary file 2 — Supplementary material [file mmc2.xls]

## Sheet: Sheet1
Date	Time	Reading	Mode	Unit	Cr	Cr +/-	Co	Co +/-	Ni	Ni +/-	Cu	Cu +/-	Zn	Zn +/-	Se	Se +/-	Mo	Mo +/-	Cd	Cd +/-	Sn	Sn +/-	Sb	Sb +/-	W	W +/-	Pb	Pb +/-	U	U +/-	Instrument SN	Model	Tube Anode	Line ID	STANDARD	DUPLICATE	EAST (UTM)	NORTH (UTM)	Sample ID
2015-11-28	1899-12-31 07:41:34	#4-Avg(2)	Soil	PPM	178	42	13	3	104	28	64	15	33	7	ND		ND		ND		ND		ND		ND		22	3	ND		510890	Delta Premium	Rh	1			628303	7595722	1105433
2015-11-28	1899-12-31 07:44:13	#5-Avg(2)	Soil	PPM	213	44	21	4	93	28	83	15	46	7	ND		ND		ND		ND		ND		ND		26	3	ND		510890	Delta Premium	Rh	1			628303	7595697	1105434
2015-11-28	1899-12-31 07:47:19	#6-Avg(2)	Soil	PPM	300	48	38	4	0		176	17	61	8	ND		ND		ND		ND		ND		ND		35	4	ND		510890	Delta Premium	Rh	1			628303	7595672	1105435
2015-11-28	1899-12-31 07:49:33	#7-Avg(2)	Soil	PPM	235	42	15	3	89	27	78	14	31	7	ND		ND		ND		ND		ND		ND		23	3	ND		510890	Delta Premium	Rh	1			628303	7595647	1105436
2015-11-28	1899-12-31 07:51:26	#8-Avg(2)	Soil	PPM	135	38	9	3	98	26	0		26	6	ND		ND		ND		ND		ND		ND		20	3	ND		510890	Delta Premium	Rh	1			628303	7595622	1105437
2015-11-28	1899-12-31 07:53:28	#9-Avg(2)	Soil	PPM	174	39	10	3	123	26	0		29	6	ND		ND		ND		ND		ND		ND		16	3	ND		510890	Delta Premium	Rh	1			628303	7595597	1105438
2015-11-28	1899-12-31 07:55:18	#10-Avg(2)	Soil	PPM	156	39	10	3	150	27	0		29	6	ND		ND		ND		ND		ND		ND		12	3	ND		510890	Delta Premium	Rh	1			628303	7595572	1105439
2015-11-28	1899-12-31 07:57:10	#11-Avg(2)	Soil	PPM	147	39	14	3	0		0		32	6	ND		ND		ND		ND		ND		ND		18	3	ND		510890	Delta Premium	Rh	1			628303	7595547	1105440
2015-11-28	1899-12-31 07:59:22	#12-Avg(2)	Soil	PPM	254	44	26	4	104	28	78	15	36	7	ND		ND		ND		ND		ND		ND		22	3	ND		510890	Delta Premium	Rh	1			628303	7595522	1105441
2015-11-28	1899-12-31 08:02:46	#14-Avg(2)	Soil	PPM	282	48	32	4	0		106	16	51	8	ND		ND		ND		ND		ND		ND		25	3	ND		510890	Delta Premium	Rh	1			628303	7595497	1105442
2015-11-28	1899-12-31 08:04:51	#15-Avg(2)	Soil	PPM	191	50	22	4	0		57	17	52	8	ND		ND		ND		ND		ND		ND		11	3	ND		510890	Delta Premium	Rh	1			628303	7595472	1105443
2015-11-28	1899-12-31 08:06:48	#16-Avg(2)	Soil	PPM	ND		48	5	0		129	18	62	8	ND		ND		ND		ND		ND		ND		15	3	ND		510890	Delta Premium	Rh	1			628303	7595447	1105444
2015-11-28	1899-12-31 08:08:42	#17-Avg(2)	Soil	PPM	316	50	32	4	123	31	140	17	63	8	ND		ND		ND		ND		ND		ND		17	3	ND		510890	Delta Premium	Rh	1			628303	7595422	1105445
2015-11-28	1899-12-31 08:10:26	#18-Avg(2)	Soil	PPM	246	44	20	4	149	29	56	15	40	7	ND		ND		ND		ND		ND		ND		16	3	ND		510890	Delta Premium	Rh	1			628303	7595397	1105446
2015-11-28	1899-12-31 08:12:19	#19-Avg(2)	Soil	PPM	238	48	22	4	178	31	89	16	46	8	ND		ND		ND		ND		ND		ND		14	3	ND		510890	Delta Premium	Rh	1			628304	7595372	1105447
2015-11-28	1899-12-31 08:13:58	#20-Avg(2)	Soil	PPM	284	50	27	4	186	32	81	16	43	8	ND		ND		ND		ND		ND		ND		14	3	ND		510890	Delta Premium	Rh	1			628304	7595347	1105448
2015-11-28	1899-12-31 08:15:45	#21-Avg(2)	Soil	PPM	345	48	22	4	162	30	0		44	7	ND		ND		ND		ND		ND		ND		14	3	ND		510890	Delta Premium	Rh	1			628304	7595322	1105449
2015-11-28	1899-12-31 08:17:38	#22-Avg(2)	Soil	PPM	335	47	20	4	197	30	65	15	ND		ND		ND		ND		ND		ND		ND		15	3	ND		510890	Delta Premium	Rh	1			628304	7595297	1105450
2015-11-28	1899-12-31 08:20:41	#23-Avg(2)	Soil	PPM	350	50	25	4	241	32	60	16	ND		ND		ND		ND		ND		ND		ND		20	3	ND		510890	Delta Premium	Rh	1			628304	7595272	1105451
2015-11-28	1899-12-31 08:23:10	#24-Avg(2)	Soil	PPM	477	52	31	4	340	33	50	16	ND		ND		ND		ND		ND		ND		ND		22	3	ND		510890	Delta Premium	Rh	1			628304	7595247	1105452
2015-11-28	1899-12-31 08:27:38	#25-Avg(2)	Soil	PPM	64298	1374	104	8	6595	160	1924	55	152	13	12	3	ND		ND		ND		ND		ND		ND		ND		510890	Delta Premium	Rh	1	AMIS0316				1105453
2015-11-28	1899-12-31 08:29:38	#26-Avg(2)	Soil	PPM	ND		ND		0		248	13	222	8	ND		ND		ND		ND		ND		ND		ND		ND		510890	Delta Premium	Rh	1	DUP	1105436			1105454
2015-11-28	1899-12-31 09:01:20	#32-Avg(2)	Soil	PPM	153	39	9	3	100	26	120	15	62	7	ND		ND		ND		ND		ND		ND		19	3	ND		510890	Delta Premium	Rh	1	BLANK				1105455
2015-11-28	1899-12-31 09:03:30	#33-Avg(2)	Soil	PPM	675	54	28	4	230	31	94	16	72	8	ND		ND		ND		ND		ND		ND		11	3	ND		510890	Delta Premium	Rh	1			628304	7595222	1105456
2015-11-28	1899-12-31 09:05:08	#34-Avg(2)	Soil	PPM	675	51	29	4	296	30	111	15	75	8	ND		ND		ND		ND		ND		ND		18	3	ND		510890	Delta Premium	Rh	1			628304	7595197	1105457
2015-11-28	1899-12-31 09:06:45	#35-Avg(2)	Soil	PPM	962	56	31	4	415	32	128	16	62	7	ND		ND		ND		ND		ND		ND		24	3	ND		510890	Delta Premium	Rh	1			628304	7595172	1105458
2015-11-28	1899-12-31 09:08:25	#36-Avg(2)	Soil	PPM	377	47	27	4	182	29	142	16	69	8	ND		ND		ND		ND		ND		ND		31	3	ND		510890	Delta Premium	Rh	1			628304	7595147	1105459
2015-11-28	1899-12-31 09:10:10	#37-Avg(2)	Soil	PPM	286	46	26	4	150	29	170	16	57	7	ND		ND		ND		ND		ND		ND		33	3	ND		510890	Delta Premium	Rh	1			628304	7595122	1105460
2015-11-28	1899-12-31 09:11:50	#38-Avg(2)	Soil	PPM	353	46	34	4	95	28	219	16	75	8	ND		ND		ND		ND		ND		ND		53	4	ND		510890	Delta Premium	Rh	1			628304	7595097	1105461
2015-11-28	1899-12-31 09:13:40	#39-Avg(2)	Soil	PPM	276	45	31	4	114	29	187	16	78	8	ND		ND		ND		ND		ND		ND		54	4	ND		510890	Delta Premium	Rh	1			628304	7595072	1105462
2015-11-28	1899-12-31 09:15:18	#40-Avg(2)	Soil	PPM	290	47	38	4	100	30	199	17	81	8	ND		ND		ND		ND		ND		ND		68	4	ND		510890	Delta Premium	Rh	1			628304	7595047	1105463
2015-11-28	1899-12-31 09:17:00	#41-Avg(2)	Soil	PPM	290	49	45	5	0		158	17	79	8	ND		ND		ND		ND		ND		ND		42	4	ND		510890	Delta Premium	Rh	1			628304	7595022	1105464
2015-11-28	1899-12-31 09:18:38	#42-Avg(2)	Soil	PPM	223	49	45	5	0		152	17	69	8	ND		ND		ND		ND		ND		ND		21	3	ND		510890	Delta Premium	Rh	1			628304	7594997	1105465
2015-11-28	1899-12-31 09:20:14	#43-Avg(2)	Soil	PPM	198	47	40	4	0		136	16	79	8	ND		ND		ND		ND		ND		ND		14	3	ND		510890	Delta Premium	Rh	1			628304	7594972	1105466
2015-11-28	1899-12-31 09:22:10	#44-Avg(2)	Soil	PPM	237	48	37	4	0		266	18	82	8	ND		ND		ND		ND		ND		ND		17	3	ND		510890	Delta Premium	Rh	1			628304	7594947	1105467
2015-11-28	1899-12-31 09:23:46	#45-Avg(2)	Soil	PPM	184	46	36	4	0		347	19	83	8	ND		ND		ND		ND		ND		ND		21	3	ND		510890	Delta Premium	Rh	1			628304	7594922	1105468
2015-11-28	1899-12-31 09:25:24	#46-Avg(2)	Soil	PPM	157	44	27	4	0		117	16	68	8	ND		ND		ND		ND		ND		ND		20	3	ND		510890	Delta Premium	Rh	1			628304	7594897	1105469
2015-11-28	1899-12-31 09:27:08	#47-Avg(2)	Soil	PPM	ND		21	3	85	28	120	15	61	7	ND		ND		ND		ND		ND		ND		18	3	ND		510890	Delta Premium	Rh	1			628304	7594872	1105470
2015-11-30	1899-12-31 11:12:34	#69-Avg(2)	Soil	PPM	149	39	12	3	81	26	79	14	51	7	ND		ND		ND		ND		ND		ND		18	3	ND		510890	Delta Premium	Rh	2			628394	7595762	1105471
2015-11-30	1899-12-31 11:14:30	#70-Avg(2)	Soil	PPM	229	43	29	3	0		131	15	88	8	ND		ND		ND		ND		ND		ND		17	3	ND		510890	Delta Premium	Rh	2			628394	7595737	1105472
2015-11-30	1899-12-31 11:16:36	#71-Avg(2)	Soil	PPM	190	40	18	3	0		99	14	63	7	ND		ND		ND		ND		ND		ND		19	3	ND		510890	Delta Premium	Rh	2			628394	7595712	1105473
2015-11-30	1899-12-31 11:18:36	#72-Avg(2)	Soil	PPM	204	43	30	4	100	28	158	15	82	8	ND		ND		ND		ND		ND		ND		25	3	ND		510890	Delta Premium	Rh	2			628394	7595687	1105474
2015-11-30	1899-12-31 11:20:33	#73-Avg(2)	Soil	PPM	181	39	20	3	104	26	129	14	63	7	ND		ND		ND		ND		ND		ND		27	3	ND		510890	Delta Premium	Rh	2			628394	7595662	1105475
2015-11-30	1899-12-31 11:23:38	#74-Avg(2)	Soil	PPM	ND		ND		0		231	13	191	8	ND		ND		ND		ND		ND		ND		ND		ND		510890	Delta Premium	Rh	2	BLANK				1105476
2015-11-30	1899-12-31 11:25:42	#75-Avg(2)	Soil	PPM	2352	88	52	5	2324	63	1268	35	111	10	ND		ND		ND		ND		ND		ND		11	3	ND		510890	Delta Premium	Rh	2	AMIS0329				1105477
2015-11-30	1899-12-31 11:27:37	#76-Avg(2)	Soil	PPM	ND		25	4	0		148	17	81	8	ND		ND		ND		ND		ND		ND		22	3	ND		510890	Delta Premium	Rh	2	DUP	1105472			1105478
2015-11-30	1899-12-31 11:29:31	#77-Avg(2)	Soil	PPM	222	41	20	3	0		171	15	61	7	ND		ND		ND		ND		ND		ND		31	3	ND		510890	Delta Premium	Rh	2			628394	7595637	1105479
2015-11-30	1899-12-31 11:31:32	#78-Avg(2)	Soil	PPM	231	44	28	4	106	29	187	16	74	8	ND		ND		ND		ND		ND		ND		30	3	ND		510890	Delta Premium	Rh	2			628394	7595612	1105480
2015-11-30	1899-12-31 11:33:29	#79-Avg(2)	Soil	PPM	192	40	17	3	83	26	140	15	46	7	ND		ND		ND		ND		ND		ND		21	3	ND		510890	Delta Premium	Rh	2			628395	7595587	1105481
2015-11-30	1899-12-31 11:35:11	#80-Avg(2)	Soil	PPM	220	41	20	3	102	27	127	15	58	7	ND		ND		ND		ND		ND		ND		21	3	ND		510890	Delta Premium	Rh	2			628395	7595562	1105482
2015-11-30	1899-12-31 11:37:23	#81-Avg(2)	Soil	PPM	163	41	24	3	91	27	113	15	69	7	ND		ND		ND		ND		ND		ND		21	3	ND		510890	Delta Premium	Rh	2			628395	7595537	1105483
2015-11-30	1899-12-31 11:39:25	#82-Avg(2)	Soil	PPM	139	43	25	4	88	28	145	16	75	8	ND		ND		ND		ND		ND		ND		25	3	ND		510890	Delta Premium	Rh	2			628395	7595512	1105484
2015-11-30	1899-12-31 11:41:21	#83-Avg(2)	Soil	PPM	198	46	30	4	97	29	151	16	84	8	ND		ND		ND		ND		ND		ND		18	3	ND		510890	Delta Premium	Rh	2			628395	7595487	1105485
2015-11-30	1899-12-31 11:43:28	#84-Avg(2)	Soil	PPM	211	43	31	4	91	28	125	15	68	7	ND		ND		ND		ND		ND		ND		13	3	ND		510890	Delta Premium	Rh	2			628395	7595462	1105486
2015-11-30	1899-12-31 11:45:20	#85-Avg(2)	Soil	PPM	190	43	30	4	88	28	152	15	62	7	ND		ND		ND		ND		ND		ND		18	3	ND		510890	Delta Premium	Rh	2			628395	7595437	1105487
2015-11-30	1899-12-31 11:47:00	#86-Avg(2)	Soil	PPM	258	46	39	4	0		174	16	76	8	ND		ND		ND		ND		ND		ND		16	3	ND		510890	Delta Premium	Rh	2			628395	7595412	1105488
2015-11-30	1899-12-31 11:48:56	#87-Avg(2)	Soil	PPM	287	50	49	5	0		149	17	81	8	ND		ND		ND		ND		ND		ND		15	3	ND		510890	Delta Premium	Rh	2			628395	7595387	1105489
2015-11-30	1899-12-31 11:51:11	#88-Avg(2)	Soil	PPM	305	45	25	4	143	29	102	15	82	8	ND		ND		ND		ND		ND		ND		17	3	ND		510890	Delta Premium	Rh	2			628395	7595362	1105490
2015-11-30	1899-12-31 11:53:22	#89-Avg(2)	Soil	PPM	278	42	13	3	143	27	82	14	51	7	ND		ND		ND		ND		ND		ND		17	3	ND		510890	Delta Premium	Rh	2			628395	7595337	1105491
2015-11-30	1899-12-31 11:55:26	#90-Avg(2)	Soil	PPM	243	42	17	3	142	28	64	14	43	7	ND		ND		ND		ND		ND		ND		14	3	ND		510890	Delta Premium	Rh	2			628395	7595312	1105492
2015-11-30	1899-12-31 11:57:22	#91-Avg(2)	Soil	PPM	339	42	17	3	152	27	73	14	59	7	ND		ND		ND		ND		ND		ND		21	3	ND		510890	Delta Premium	Rh	2			628395	7595287	1105493
2015-11-30	1899-12-31 11:59:01	#92-Avg(2)	Soil	PPM	465	44	24	3	215	28	95	14	57	7	ND		ND		ND		ND		ND		ND		19	3	ND		510890	Delta Premium	Rh	2			628395	7595262	1105494
2015-11-30	1899-12-31 12:00:35	#93-Avg(2)	Soil	PPM	606	49	24	3	316	30	75	15	59	7	ND		ND		ND		ND		ND		ND		16	3	ND		510890	Delta Premium	Rh	2			628395	7595237	1105495
2015-11-30	1899-12-31 12:02:20	#94-Avg(2)	Soil	PPM	677	49	20	3	339	29	107	15	57	7	ND		ND		ND		ND		ND		ND		20	3	ND		510890	Delta Premium	Rh	2			628395	7595212	1105496
2015-11-30	1899-12-31 12:03:43	#95-Avg(2)	Soil	PPM	369	45	32	4	217	29	186	16	71	7	ND		ND		ND		ND		ND		ND		36	3	ND		510890	Delta Premium	Rh	2			628395	7595187	1105497
2015-11-30	1899-12-31 12:05:05	#96-Avg(2)	Soil	PPM	356	44	29	4	123	27	179	15	59	7	ND		ND		ND		ND		ND		ND		40	3	ND		510890	Delta Premium	Rh	2			628395	7595162	1105498
2015-11-30	1899-12-31 12:06:37	#97-Avg(2)	Soil	PPM	311	45	32	4	132	28	179	16	64	7	ND		ND		ND		ND		ND		ND		41	3	ND		510890	Delta Premium	Rh	2	DUP	1105498			1105499
2015-11-30	1899-12-31 12:08:31	#98-Avg(2)	Soil	PPM	ND		ND		0		241	13	186	7	ND		ND		11	3	ND		ND		ND		ND		ND		510890	Delta Premium	Rh	2	BLANK				1105500
2015-11-30	1899-12-31 12:10:21	#99-Avg(2)	Soil	PPM	2293	87	44	5	2264	63	1259	35	100	10	ND		3.4	1.1	ND		ND		ND		ND		10	3	ND		510890	Delta Premium	Rh	2	AMIS0329				1105501
2015-11-30	1899-12-31 12:11:56	#100-Avg(2)	Soil	PPM	203	43	26	4	140	28	180	16	73	8	ND		ND		ND		ND		ND		ND		47	4	ND		510890	Delta Premium	Rh	2			628395	7595137	1105502
2015-11-30	1899-12-31 12:13:29	#102-Avg(2)	Soil	PPM	243	45	40	4	140	30	244	17	69	8	ND		ND		ND		ND		ND		ND		75	4	ND		510890	Delta Premium	Rh	2			628395	7595112	1105503
2015-11-30	1899-12-31 12:15:22	#103-Avg(2)	Soil	PPM	301	47	39	4	0		258	17	84	8	ND		ND		ND		ND		ND		ND		91	5	ND		510890	Delta Premium	Rh	2			628395	7595087	1105504
2015-11-30	1899-12-31 12:17:11	#104-Avg(2)	Soil	PPM	313	48	38	4	111	30	205	17	86	8	ND		ND		ND		ND		ND		ND		57	4	ND		510890	Delta Premium	Rh	2			628396	7595062	1105505
2015-11-30	1899-12-31 12:18:40	#105-Avg(2)	Soil	PPM	220	42	19	3	141	28	118	15	64	7	ND		ND		ND		ND		ND		ND		29	3	ND		510890	Delta Premium	Rh	2			628396	7595037	1105506
2015-11-30	1899-12-31 12:20:20	#106-Avg(2)	Soil	PPM	148	42	27	4	133	28	116	15	57	7	ND		ND		ND		ND		ND		ND		17	3	ND		510890	Delta Premium	Rh	2			628396	7595012	1105507
2015-11-30	1899-12-31 12:21:45	#107-Avg(2)	Soil	PPM	278	48	42	5	114	31	129	16	82	8	ND		ND		ND		ND		ND		ND		17	3	ND		510890	Delta Premium	Rh	2			628396	7594987	1105508
2015-11-30	1899-12-31 12:23:18	#108-Avg(2)	Soil	PPM	165	44	30	4	118	29	126	16	72	8	ND		ND		ND		ND		ND		ND		22	3	ND		510890	Delta Premium	Rh	2			628396	7594962	1105509
2015-11-30	1899-12-31 12:24:53	#109-Avg(2)	Soil	PPM	174	43	29	4	98	28	142	16	85	8	ND		ND		ND		ND		ND		ND		23	3	ND		510890	Delta Premium	Rh	2			628396	7594937	1105510
2015-11-30	1899-12-31 12:26:48	#110-Avg(2)	Soil	PPM	ND		21	3	0		105	15	54	7	ND		ND		ND		ND		ND		ND		18	3	ND		510890	Delta Premium	Rh	2			628396	7594912	1107861
2015-12-10	1899-12-31 07:33:39	#3-Avg(2)	Soil	PPM	ND		22	3	97	27	138	15	69	7	ND		ND		ND		ND		ND		ND		17	3	ND		510890	Delta Premium	Rh	3			628486	7595803	1107862
2015-12-10	1899-12-31 07:35:42	#4-Avg(2)	Soil	PPM	133	42	23	3	0		113	15	70	7	ND		ND		ND		ND		ND		ND		16	3	ND		510890	Delta Premium	Rh	3			628486	7595778	1107863
2015-12-10	1899-12-31 07:37:51	#5-Avg(2)	Soil	PPM	166	42	27	3	0		142	15	73	8	ND		ND		ND		ND		ND		ND		18	3	ND		510890	Delta Premium	Rh	3			628486	7595753	1107864
2015-12-10	1899-12-31 07:39:53	#6-Avg(2)	Soil	PPM	149	43	33	4	0		175	16	70	8	ND		ND		ND		ND		ND		ND		22	3	ND		510890	Delta Premium	Rh	3			628486	7595728	1107865
2015-12-11	1899-12-31 06:47:26	#3-Avg(2)	Soil	PPM	140	42	29	4	ND		149	16	83	8	ND		ND		ND		ND		ND		ND		23	3	ND		510890	Delta Premium	Rh	3			628486	7595703	1107866
2015-12-10	1899-12-31 07:50:42	#7-Avg(2)	Soil	PPM	187	44	33	4	0		215	17	67	8	ND		ND		ND		ND		ND		ND		32	3	ND		510890	Delta Premium	Rh	3			628486	7595678	1107867
2015-12-10	1899-12-31 07:52:44	#8-Avg(2)	Soil	PPM	ND		23	3	88	28	142	16	69	8	ND		ND		ND		ND		ND		ND		22	3	ND		510890	Delta Premium	Rh	3			628486	7595653	1107868
2015-12-10	1899-12-31 07:55:04	#9-Avg(2)	Soil	PPM	ND		25	4	0		174	17	72	8	ND		ND		ND		ND		ND		ND		23	3	ND		510890	Delta Premium	Rh	3			628486	7595628	1107869
2015-12-10	1899-12-31 07:57:03	#10-Avg(2)	Soil	PPM	159	42	26	3	104	28	204	16	74	8	ND		ND		ND		ND		ND		ND		23	3	ND		510890	Delta Premium	Rh	3			628486	7595603	1107870
2015-12-10	1899-12-31 07:59:15	#11-Avg(2)	Soil	PPM	ND		32	4	0		410	20	95	8	ND		ND		ND		ND		ND		ND		26	3	ND		510890	Delta Premium	Rh	3			628486	7595578	1107871
2015-12-10	1899-12-31 08:04:35	#12-Avg(2)	Soil	PPM	2350	99	53	5	2363	71	1287	39	113	11	8	2	5	1.2	ND		ND		ND		ND		ND		ND		510890	Delta Premium	Rh		AMIS0329				1107872
2015-12-10	1899-12-31 08:14:48	#13-Avg(2)	Soil	PPM	ND		30	4	0		237	18	88	8	ND		ND		ND		ND		ND		ND		23	3	ND		510890	Delta Premium	Rh		DUP	1107870			1107873
2015-12-10	1899-12-31 08:16:53	#14-Avg(2)	Soil	PPM	ND		ND		0		251	13	208	8	ND		ND		13	3	ND		ND		ND		ND		ND		510890	Delta Premium	Rh		BLANK				1107874
2015-12-10	1899-12-31 08:19:06	#15-Avg(2)	Soil	PPM	223	48	39	4	0		400	20	105	9	ND		ND		ND		ND		ND		ND		36	4	ND		510890	Delta Premium	Rh	3			628486	7595553	1107875
2015-12-10	1899-12-31 08:21:01	#16-Avg(2)	Soil	PPM	182	50	42	5	0		313	19	98	9	ND		ND		ND		ND		ND		ND		41	4	ND		510890	Delta Premium	Rh	3			628486	7595528	1107876
2015-12-10	1899-12-31 08:22:53	#17-Avg(2)	Soil	PPM	284	50	48	5	97	32	369	20	107	9	ND		ND		ND		ND		ND		ND		48	4	ND		510890	Delta Premium	Rh	3			628486	7595503	1107877
2015-12-10	1899-12-31 08:24:48	#18-Avg(2)	Soil	PPM	213	48	42	4	0		303	19	107	9	ND		ND		ND		ND		ND		ND		44	4	ND		510890	Delta Premium	Rh	3			628486	7595478	1107878
2015-12-10	1899-12-31 08:26:56	#19-Avg(2)	Soil	PPM	192	46	41	4	91	30	226	17	91	8	ND		ND		ND		ND		ND		ND		24	3	ND		510890	Delta Premium	Rh	3			628486	7595453	1107879
2015-12-10	1899-12-31 08:29:04	#20-Avg(2)	Soil	PPM	269	46	36	4	105	29	187	16	77	8	ND		ND		ND		ND		ND		ND		22	3	ND		510890	Delta Premium	Rh	3			628486	7595428	1107880
2015-12-10	1899-12-31 08:31:03	#21-Avg(2)	Soil	PPM	277	47	26	4	144	30	149	16	75	8	ND		ND		ND		ND		ND		ND		16	3	ND		510890	Delta Premium	Rh	3			628486	7595403	1107881
2015-12-10	1899-12-31 08:33:00	#22-Avg(2)	Soil	PPM	246	44	27	3	130	29	103	15	50	7	ND		ND		ND		ND		ND		ND		15	3	ND		510890	Delta Premium	Rh	3			628486	7595378	1107882
2015-12-10	1899-12-31 08:35:37	#23-Avg(2)	Soil	PPM	294	45	23	3	114	28	122	16	52	7	ND		ND		ND		ND		ND		ND		19	3	ND		510890	Delta Premium	Rh	3			628486	7595353	1107883
2015-12-10	1899-12-31 08:37:32	#24-Avg(2)	Soil	PPM	370	46	26	3	164	29	119	15	56	7	ND		ND		ND		ND		ND		ND		14	3	ND		510890	Delta Premium	Rh	3			628486	7595328	1107884
2015-12-10	1899-12-31 08:39:37	#25-Avg(2)	Soil	PPM	425	47	21	3	204	29	115	15	53	7	ND		ND		ND		ND		ND		ND		18	3	ND		510890	Delta Premium	Rh	3			628486	7595303	1107885
2015-12-10	1899-12-31 08:41:33	#26-Avg(2)	Soil	PPM	159	42	29	4	0		151	16	75	8	ND		ND		ND		ND		ND		ND		22	3	ND		510890	Delta Premium	Rh	3			628487	7595278	1107886
2015-11-25	1899-12-31 06:45:50	#7-Avg(2)	Soil	PPM	455	47	14	3	215	29	47	15	37	7	ND		ND		ND		ND		ND		ND		24	3	ND		510890	Delta Premium	Rh	3			628487	7595253	1107887
2015-11-25	1899-12-31 06:50:14	#9-Avg(2)	Soil	PPM	381	47	30	4	174	29	138	16	44	7	ND		ND		ND		ND		ND		ND		36	3	ND		510890	Delta Premium	Rh	3			628487	7595228	1107888
2015-11-25	1899-12-31 06:54:53	#11-Avg(2)	Soil	PPM	329	47	32	4	155	30	152	16	46	7	ND		ND		ND		ND		ND		ND		50	4	ND		510890	Delta Premium	Rh	3			628487	7595203	1107889
2015-11-25	1899-12-31 06:58:59	#13-Avg(2)	Soil	PPM	302	43	ND		183	28	114	15	26	7	ND		ND		ND		ND		ND		ND		49	4	ND		510890	Delta Premium	Rh	3			628487	7595178	1107890
2015-11-25	1899-12-31 07:03:21	#15-Avg(2)	Soil	PPM	308	46	26	4	117	29	223	17	47	7	ND		ND		ND		ND		ND		ND		101	5	ND		510890	Delta Premium	Rh	3			628487	7595153	1107891
2015-11-25	1899-12-31 07:07:23	#17-Avg(2)	Soil	PPM	262	48	31	4	133	30	296	18	47	8	ND		ND		ND		ND		ND		ND		139	6	ND		510890	Delta Premium	Rh	3			628487	7595128	1107892
2015-11-25	1899-12-31 07:11:32	#19-Avg(2)	Soil	PPM	302	49	38	4	128	31	276	18	55	8	ND		ND		ND		ND		ND		ND		109	5	ND		510890	Delta Premium	Rh	3			628487	7595103	1107893
2015-11-25	1899-12-31 07:16:14	#21-Avg(2)	Soil	PPM	231	44	20	4	129	29	155	16	53	7	ND		ND		ND		ND		ND		ND		51	4	ND		510890	Delta Premium	Rh	3			628487	7595078	1107894
2015-11-25	1899-12-31 07:20:28	#23-Avg(2)	Soil	PPM	320	48	23	4	125	30	105	16	46	7	ND		ND		ND		ND		ND		ND		30	3	ND		510890	Delta Premium	Rh	3			628487	7595053	1107898
2015-11-25	1899-12-31 07:24:55	#25-Avg(2)	Soil	PPM	165	44	30	4	0		0		24	7	ND		ND		ND		ND		ND		ND		21	3	ND		510890	Delta Premium	Rh	3			628487	7595028	1107899
2015-11-25	1899-12-31 07:29:27	#27-Avg(2)	Soil	PPM	195	43	18	4	0		0		41	7	ND		ND		ND		ND		ND		ND		18	3	ND		510890	Delta Premium	Rh	3			628487	7595003	1107900
2015-11-25	1899-12-31 07:33:26	#29-Avg(2)	Soil	PPM	139	40	12	3	0		0		ND		ND		ND		ND		ND		ND		ND		18	3	ND		510890	Delta Premium	Rh	3			628487	7594978	1107901
2015-11-25	1899-12-31 07:37:22	#31-Avg(2)	Soil	PPM	131	38	11	3	0		0		ND		ND		ND		ND		ND		ND		ND		21	3	ND		510890	Delta Premium	Rh	3			628487	7594953	1107902
2015-12-10	1899-12-31 08:49:47	#27-Avg(2)	Soil	PPM	ND		17	3	0		138	15	71	7	ND		ND		ND		ND		ND		ND		16	3	ND		510890	Delta Premium	Rh	4			628577	7595844	1107903
2015-12-10	1899-12-31 08:51:45	#28-Avg(2)	Soil	PPM	122	39	22	3	0		148	15	58	7	ND		ND		ND		ND		ND		ND		18	3	ND		510890	Delta Premium	Rh	4			628577	7595819	1107904
2015-12-10	1899-12-31 08:53:44	#29-Avg(2)	Soil	PPM	ND		26	3	102	28	152	16	62	7	ND		ND		ND		ND		ND		ND		21	3	ND		510890	Delta Premium	Rh	4			628577	7595794	1107905
2015-12-10	1899-12-31 08:55:42	#30-Avg(2)	Soil	PPM	183	42	26	3	0		144	15	81	8	ND		ND		ND		ND		ND		ND		22	3	ND		510890	Delta Premium	Rh	4			628577	7595769	1107906
2015-12-10	1899-12-31 08:57:54	#31-Avg(2)	Soil	PPM	201	44	35	4	0		158	16	83	8	ND		ND		ND		ND		ND		ND		23	3	ND		510890	Delta Premium	Rh	4			628577	7595744	1107907
2015-12-10	1899-12-31 09:00:37	#32-Avg(2)	Soil	PPM	193	44	34	4	0		159	16	85	8	ND		ND		ND		ND		ND		ND		27	3	ND		510890	Delta Premium	Rh	4			628577	7595719	1107908
2015-12-10	1899-12-31 09:02:54	#33-Avg(2)	Soil	PPM	162	46	42	4	0		233	17	100	8	ND		ND		ND		ND		ND		ND		33	3	ND		510890	Delta Premium	Rh	4			628577	7595694	1107909
2015-12-10	1899-12-31 09:04:53	#34-Avg(2)	Soil	PPM	201	45	35	4	102	29	226	17	90	8	ND		ND		ND		ND		ND		ND		37	4	ND		510890	Delta Premium	Rh	4			628577	7595669	1107910
2015-12-10	1899-12-31 09:07:05	#35-Avg(2)	Soil	PPM	141	45	29	4	0		224	17	89	8	ND		ND		ND		ND		ND		ND		31	3	ND		510890	Delta Premium	Rh	4			628577	7595644	1107911
2015-12-10	1899-12-31 09:08:58	#36-Avg(2)	Soil	PPM	ND		41	4	0		285	19	96	9	ND		ND		ND		ND		ND		ND		43	4	ND		510890	Delta Premium	Rh	4			628577	7595619	1107912
2015-12-10	1899-12-31 09:10:47	#37-Avg(2)	Soil	PPM	152	47	40	4	0		260	18	84	8	ND		ND		ND		ND		ND		ND		45	4	ND		510890	Delta Premium	Rh	4			628577	7595594	1107913
2015-12-10	1899-12-31 09:12:34	#38-Avg(2)	Soil	PPM	ND		37	5	0		328	19	101	9	ND		ND		ND		ND		ND		ND		34	4	ND		510890	Delta Premium	Rh	4			628577	7595569	1107914
2015-12-10	1899-12-31 09:14:46	#39-Avg(2)	Soil	PPM	219	51	43	5	0		307	19	85	9	ND		ND		ND		ND		ND		ND		30	4	ND		510890	Delta Premium	Rh	4			628577	7595544	1107915
2015-12-10	1899-12-31 09:16:49	#40-Avg(2)	Soil	PPM	198	47	34	4	120	30	716	24	103	9	ND		ND		ND		ND		ND		ND		43	4	ND		510890	Delta Premium	Rh	4			628578	7595519	1107916
2015-12-10	1899-12-31 09:18:44	#41-Avg(2)	Soil	PPM	149	47	35	4	0		876	27	92	9	ND		ND		ND		ND		ND		ND		42	4	ND		510890	Delta Premium	Rh	4			628578	7595494	1107917
2015-12-10	1899-12-31 09:25:45	#42-Avg(2)	Soil	PPM	190	48	37	4	0		278	18	93	8	ND		ND		ND		ND		ND		ND		39	4	ND		510890	Delta Premium	Rh		DUP	1107914			1107918
2015-12-10	1899-12-31 09:27:36	#43-Avg(2)	Soil	PPM	ND		ND		0		195	11	144	6	ND		ND		ND		ND		ND		ND		ND		ND		510890	Delta Premium	Rh		BLANK				1107919
2015-12-10	1899-12-31 09:29:20	#44-Avg(2)	Soil	PPM	2361	90	48	5	2285	64	1280	36	115	10	ND		ND		ND		ND		ND		ND		15	3	ND		510890	Delta Premium	Rh		AMIS0329				1107920
2015-12-10	1899-12-31 09:31:12	#45-Avg(2)	Soil	PPM	146	47	33	4	0		375	20	104	9	ND		ND		ND		ND		ND		ND		37	4	ND		510890	Delta Premium	Rh	4			628578	7595469	1107921
2015-12-10	1899-12-31 09:33:13	#46-Avg(2)	Soil	PPM	238	47	37	4	110	30	225	17	98	8	ND		ND		ND		ND		ND		ND		29	3	ND		510890	Delta Premium	Rh	4			628578	7595444	1107922
2015-12-10	1899-12-31 09:35:04	#47-Avg(2)	Soil	PPM	292	44	25	3	145	28	160	16	74	8	ND		ND		ND		ND		ND		ND		23	3	ND		510890	Delta Premium	Rh	4			628578	7595419	1107923
2015-12-10	1899-12-31 09:37:08	#48-Avg(2)	Soil	PPM	286	44	25	3	157	28	155	16	59	7	ND		ND		ND		ND		ND		ND		21	3	ND		510890	Delta Premium	Rh	4			628578	7595394	1107924
2015-12-10	1899-12-31 09:39:07	#49-Avg(2)	Soil	PPM	446	48	27	4	192	29	116	16	75	8	ND		ND		ND		ND		ND		ND		16	3	ND		510890	Delta Premium	Rh	4			628578	7595369	1107925
2015-12-10	1899-12-31 09:41:03	#50-Avg(2)	Soil	PPM	400	48	27	4	191	30	134	16	69	8	ND		ND		ND		ND		ND		ND		23	3	ND		510890	Delta Premium	Rh	4			628578	7595344	1107926
2015-12-10	1899-12-31 09:46:49	#51-Avg(2)	Soil	PPM	221	42	29	3	133	28	134	15	57	7	ND		ND		ND		ND		ND		ND		25	3	ND		510890	Delta Premium	Rh	4			628578	7595319	1107927
2015-12-10	1899-12-31 09:48:51	#52-Avg(2)	Soil	PPM	233	43	26	3	107	28	179	16	70	8	ND		ND		ND		ND		ND		ND		36	3	ND		510890	Delta Premium	Rh	4			628578	7595294	1107928
2015-12-10	1899-12-31 09:50:40	#53-Avg(2)	Soil	PPM	224	44	31	4	119	29	187	16	72	8	ND		ND		ND		ND		ND		ND		43	4	ND		510890	Delta Premium	Rh	4			628578	7595269	1107929
2015-12-10	1899-12-31 09:53:13	#54-Avg(2)	Soil	PPM	239	45	31	4	99	29	254	17	70	8	ND		ND		ND		ND		ND		ND		57	4	ND		510890	Delta Premium	Rh	4			628578	7595244	1107930
2015-12-10	1899-12-31 09:55:32	#55-Avg(2)	Soil	PPM	293	47	35	4	111	30	288	18	81	8	ND		ND		ND		ND		ND		ND		87	5	ND		510890	Delta Premium	Rh	4			628578	7595219	1107931
2015-12-10	1899-12-31 09:58:06	#56-Avg(2)	Soil	PPM	297	48	39	4	0		313	18	74	8	ND		ND		ND		ND		ND		ND		127	5	ND		510890	Delta Premium	Rh	4			628578	7595194	1107932
2015-12-10	1899-12-31 10:01:02	#57-Avg(2)	Soil	PPM	265	46	33	4	109	29	330	18	83	8	ND		ND		ND		ND		ND		ND		169	6	ND		510890	Delta Premium	Rh	4			628578	7595169	1107933
2015-12-10	1899-12-31 10:03:38	#58-Avg(2)	Soil	PPM	238	44	28	4	117	29	438	19	103	8	ND		ND		ND		ND		ND		ND		185	6	ND		510890	Delta Premium	Rh	4			628578	7595144	1107934
2015-12-10	1899-12-31 10:06:02	#59-Avg(2)	Soil	PPM	188	46	35	4	89	30	553	21	97	9	ND		ND		ND		ND		ND		ND		137	6	ND		510890	Delta Premium	Rh	4			628578	7595119	1107935
2015-12-10	1899-12-31 10:08:24	#60-Avg(2)	Soil	PPM	270	51	47	5	0		208	18	82	8	ND		ND		ND		ND		ND		ND		68	4	ND		510890	Delta Premium	Rh	4			628578	7595094	1107936
2015-12-10	1899-12-31 10:11:03	#61-Avg(2)	Soil	PPM	191	47	40	4	0		144	17	78	8	ND		ND		ND		ND		ND		ND		25	3	ND		510890	Delta Premium	Rh	4			628578	7595069	1107937
2015-12-10	1899-12-31 10:13:04	#62-Avg(2)	Soil	PPM	147	42	27	4	0		113	15	76	8	ND		ND		ND		ND		ND		ND		26	3	ND		510890	Delta Premium	Rh	4			628578	7595044	1107938
2015-12-10	1899-12-31 10:15:25	#63-Avg(2)	Soil	PPM	ND		24	3	0		92	15	90	8	ND		ND		ND		ND		ND		ND		19	3	ND		510890	Delta Premium	Rh	4			628578	7595019	1107939
2015-12-10	1899-12-31 10:17:38	#64-Avg(2)	Soil	PPM	155	39	20	3	114	26	85	14	59	7	ND		ND		ND		ND		ND		ND		19	3	ND		510890	Delta Premium	Rh	4			628578	7594994	1107940
2015-12-11	1899-12-31 07:06:19	#5-Avg(2)	Soil	PPM	ND		ND		ND		253	13	181	7	ND		ND		ND		ND		ND		ND		ND		ND		510890	Delta Premium	Rh		BLANK				1107941
2015-12-11	1899-12-31 07:08:07	#6-Avg(2)	Soil	PPM	2244	88	49	5	2232	63	1281	35	109	10	ND		ND		ND		ND		ND		ND		10	3	ND		510890	Delta Premium	Rh		AMIS0329				1107942
2015-12-11	1899-12-31 07:10:05	#7-Avg(2)	Soil	PPM	ND		22	3	ND		159	15	68	7	ND		ND		ND		ND		ND		ND		13	3	ND		510890	Delta Premium	Rh		DUP	1107904			1107943
2015-12-11	1899-12-31 07:11:53	#8-Avg(2)	Soil	PPM	116	37	18	3	ND		123	14	48	7	ND		ND		ND		ND		ND		ND		22	3	ND		510890	Delta Premium	Rh	5			628668	7595884	1107944
2015-12-10	1899-12-31 10:54:37	#68-Avg(2)	Soil	PPM	ND		17	3	82	26	110	14	47	7	ND		ND		ND		ND		ND		ND		20	3	ND		510890	Delta Premium	Rh	5			628668	7595859	1107945
2015-12-10	1899-12-31 10:57:16	#69-Avg(2)	Soil	PPM	ND		17	3	0		103	14	56	7	ND		ND		ND		ND		ND		ND		21	3	ND		510890	Delta Premium	Rh	5			628668	7595834	1107946
2015-12-10	1899-12-31 11:04:21	#70-Avg(2)	Soil	PPM	154	40	21	3	0		109	15	59	7	ND		ND		ND		ND		ND		ND		19	3	ND		510890	Delta Premium	Rh	5			628668	7595809	1107947
2015-12-10	1899-12-31 11:06:24	#71-Avg(2)	Soil	PPM	ND		27	4	0		147	15	70	7	ND		ND		ND		ND		ND		ND		16	3	ND		510890	Delta Premium	Rh	5			628668	7595784	1107948
2015-12-10	1899-12-31 11:08:17	#72-Avg(2)	Soil	PPM	233	48	39	4	0		185	17	99	8	ND		ND		ND		ND		ND		ND		24	3	ND		510890	Delta Premium	Rh	5			628669	7595759	1107949
2015-12-10	1899-12-31 11:12:32	#73-Avg(2)	Soil	PPM	257	47	37	4	0		167	16	98	8	ND		ND		ND		ND		ND		ND		28	3	ND		510890	Delta Premium	Rh	5			628669	7595734	1107950
2015-12-10	1899-12-31 11:14:31	#74-Avg(2)	Soil	PPM	139	46	32	4	0		179	17	85	8	ND		ND		ND		ND		ND		ND		34	4	ND		510890	Delta Premium	Rh	5			628669	7595709	1107951
2015-12-10	1899-12-31 11:17:12	#75-Avg(2)	Soil	PPM	199	49	43	5	0		291	19	83	8	ND		ND		ND		ND		ND		ND		47	4	ND		510890	Delta Premium	Rh	5			628669	7595684	1107952
2015-12-10	1899-12-31 11:19:10	#76-Avg(2)	Soil	PPM	216	47	37	4	0		202	17	93	8	ND		ND		ND		ND		ND		ND		31	3	ND		510890	Delta Premium	Rh	5			628669	7595659	1107953
2015-12-10	1899-12-31 11:21:40	#77-Avg(2)	Soil	PPM	184	51	42	5	0		237	19	79	9	ND		ND		ND		ND		ND		ND		32	4	ND		510890	Delta Premium	Rh	5			628669	7595634	1107954
2015-12-10	1899-12-31 11:23:31	#78-Avg(2)	Soil	PPM	193	47	40	4	0		184	17	82	8	ND		ND		ND		ND		ND		ND		25	3	ND		510890	Delta Premium	Rh	5			628669	7595609	1107955
2015-12-10	1899-12-31 11:28:45	#79-Avg(2)	Soil	PPM	218	48	46	5	0		205	17	79	8	ND		ND		ND		ND		ND		ND		25	3	ND		510890	Delta Premium	Rh	5			628669	7595584	1107956
2015-12-10	1899-12-31 11:30:59	#80-Avg(2)	Soil	PPM	ND		33	4	0		301	19	106	9	ND		ND		ND		ND		ND		ND		49	4	ND		510890	Delta Premium	Rh	5			628669	7595559	1107957
2015-12-10	1899-12-31 11:33:12	#81-Avg(2)	Soil	PPM	ND		34	4	0		410	20	97	9	ND		ND		ND		ND		ND		ND		71	4	ND		510890	Delta Premium	Rh	5			628669	7595534	1107958
2015-12-10	1899-12-31 11:35:38	#82-Avg(2)	Soil	PPM	191	46	36	4	109	30	288	18	87	8	ND		ND		ND		ND		ND		ND		37	4	ND		510890	Delta Premium	Rh	5			628669	7595509	1107959
2015-12-10	1899-12-31 11:37:54	#83-Avg(2)	Soil	PPM	258	47	32	4	132	30	274	18	98	8	ND		ND		ND		ND		ND		ND		33	3	ND		510890	Delta Premium	Rh	5			628669	7595484	1107960
2015-12-10	1899-12-31 11:39:44	#84-Avg(2)	Soil	PPM	185	47	30	4	0		439	20	83	8	ND		ND		ND		ND		ND		ND		31	3	ND		510890	Delta Premium	Rh	5			628669	7595459	1107961
2015-12-10	1899-12-31 11:41:50	#85-Avg(2)	Soil	PPM	308	47	26	4	146	30	205	17	79	8	ND		ND		ND		ND		ND		ND		35	3	ND		510890	Delta Premium	Rh	5			628669	7595434	1107962
2015-12-10	1899-12-31 11:44:36	#86-Avg(2)	Soil	PPM	321	44	26	3	155	28	118	15	70	7	ND		ND		ND		ND		ND		ND		21	3	ND		510890	Delta Premium	Rh	5			628669	7595409	1107963
2015-12-10	1899-12-31 11:49:25	#87-Avg(2)	Soil	PPM	2329	91	48	5	2395	67	1297	36	106	10	6	2	ND		ND		ND		ND		ND		ND		ND		510890	Delta Premium	Rh		AMIS0329				1107964
2015-12-10	1899-12-31 11:53:08	#88-Avg(2)	Soil	PPM	ND		ND		0		101	8	98	5	ND		ND		9	3	ND		ND		ND		ND		ND		510890	Delta Premium	Rh		BLANK				1107965
2015-12-10	1899-12-31 11:58:32	#89-Avg(2)	Soil	PPM	249	46	35	4	119	30	264	18	106	8	ND		ND		ND		ND		ND		ND		31	3	ND		510890	Delta Premium	Rh		DUP	1107960			1107966
2015-12-10	1899-12-31 12:00:37	#90-Avg(2)	Soil	PPM	222	40	20	3	120	27	130	15	50	7	ND		ND		ND		ND		ND		ND		25	3	ND		510890	Delta Premium	Rh	5			628669	7595384	1107967
2015-12-10	1899-12-31 12:02:45	#91-Avg(2)	Soil	PPM	277	43	27	3	129	28	153	15	62	7	ND		ND		ND		ND		ND		ND		33	3	ND		510890	Delta Premium	Rh	5			628669	7595359	1107968
2015-12-10	1899-12-31 12:04:42	#92-Avg(2)	Soil	PPM	296	43	35	4	94	27	175	15	69	7	ND		ND		ND		ND		ND		ND		37	3	ND		510890	Delta Premium	Rh	5			628669	7595334	1107969
2015-12-10	1899-12-31 12:06:45	#93-Avg(2)	Soil	PPM	274	45	33	4	149	29	187	16	65	8	ND		ND		ND		ND		ND		ND		40	3	ND		510890	Delta Premium	Rh	5			628669	7595309	1107970
2015-12-10	1899-12-31 12:08:37	#94-Avg(2)	Soil	PPM	308	47	34	4	152	30	240	17	76	8	ND		ND		ND		ND		ND		ND		45	4	ND		510890	Delta Premium	Rh	5			628669	7595284	1107971
2015-12-10	1899-12-31 12:10:28	#95-Avg(2)	Soil	PPM	273	47	37	4	0		269	18	66	8	ND		ND		ND		ND		ND		ND		65	4	ND		510890	Delta Premium	Rh	5			628669	7595259	1107972
2015-12-10	1899-12-31 12:12:22	#96-Avg(2)	Soil	PPM	220	45	37	4	112	29	338	18	83	8	ND		ND		ND		ND		ND		ND		144	6	ND		510890	Delta Premium	Rh	5			628669	7595234	1107973
2015-12-10	1899-12-31 12:14:38	#97-Avg(2)	Soil	PPM	260	50	36	4	139	32	416	20	116	9	ND		ND		ND		ND		ND		ND		294	9	ND		510890	Delta Premium	Rh	5			628670	7595209	1107974
2015-12-10	1899-12-31 12:16:44	#98-Avg(2)	Soil	PPM	172	49	36	4	129	32	801	27	86	9	ND		ND		ND		ND		ND		ND		206	7	ND		510890	Delta Premium	Rh	5			628670	7595184	1107975
2015-12-10	1899-12-31 12:19:00	#99-Avg(2)	Soil	PPM	360	50	38	4	147	31	235	18	105	9	ND		ND		ND		ND		ND		ND		397	10	ND		510890	Delta Premium	Rh	5			628670	7595159	1107976
2015-12-10	1899-12-31 12:21:24	#100-Avg(2)	Soil	PPM	291	49	39	4	100	30	144	16	84	8	ND		ND		ND		ND		ND		ND		139	6	ND		510890	Delta Premium	Rh	5			628670	7595134	1107977
2015-12-10	1899-12-31 12:23:24	#101-Avg(2)	Soil	PPM	146	43	24	4	106	29	94	15	87	8	ND		ND		ND		ND		ND		ND		28	3	ND		510890	Delta Premium	Rh	5			628670	7595109	1107978
2015-12-10	1899-12-31 12:25:26	#102-Avg(2)	Soil	PPM	143	41	23	3	131	28	112	15	84	8	ND		ND		ND		ND		ND		ND		27	3	ND		510890	Delta Premium	Rh	5			628670	7595084	1107979
2015-12-10	1899-12-31 12:27:34	#103-Avg(2)	Soil	PPM	ND		24	3	103	28	96	15	74	8	ND		ND		ND		ND		ND		ND		23	3	ND		510890	Delta Premium	Rh	5			628670	7595059	1107980
2015-12-10	1899-12-31 12:29:24	#104-Avg(2)	Soil	PPM	161	39	14	3	85	26	105	14	66	7	ND		ND		ND		ND		ND		ND		24	3	ND		510890	Delta Premium	Rh	5			628670	7595034	1107981
2015-12-10	1899-12-31 13:02:17	#105-Avg(2)	Soil	PPM	125	39	20	3	0		107	15	68	7	ND		ND		ND		ND		ND		ND		17	3	ND		510890	Delta Premium	Rh	6			628760	7595925	1107982
2015-12-10	1899-12-31 13:04:30	#106-Avg(2)	Soil	PPM	ND		18	3	0		76	15	61	7	ND		ND		ND		ND		ND		ND		21	3	ND		510890	Delta Premium	Rh	6			628760	7595900	1107983
2015-12-10	1899-12-31 13:06:55	#107-Avg(2)	Soil	PPM	136	39	20	3	92	26	78	14	57	7	ND		ND		ND		ND		ND		ND		18	3	ND		510890	Delta Premium	Rh	6			628760	7595875	1107984
2015-12-10	1899-12-31 13:11:37	#108-Avg(2)	Soil	PPM	176	41	29	3	0		115	15	78	7	ND		ND		ND		ND		ND		ND		22	3	ND		510890	Delta Premium	Rh	6			628760	7595850	1107985
2015-12-10	1899-12-31 13:14:06	#109-Avg(2)	Soil	PPM	182	42	25	3	0		104	15	74	7	ND		ND		ND		ND		ND		ND		18	3	ND		510890	Delta Premium	Rh	6			628760	7595825	1107986
2015-12-10	1899-12-31 13:23:18	#110-Avg(2)	Soil	PPM	114	38	17	3	0		98	14	68	7	ND		ND		ND		ND		ND		ND		20	3	ND		510890	Delta Premium	Rh		DUP	1107984			1107987
2015-12-10	1899-12-31 13:25:50	#111-Avg(2)	Soil	PPM	2464	92	50	5	2319	65	1275	36	112	10	ND		ND		ND		ND		ND		ND		11	3	ND		510890	Delta Premium	Rh		AMIS0329				1107988
2015-12-10	1899-12-31 13:28:02	#112-Avg(2)	Soil	PPM	ND		ND		0		175	10	135	6	ND		ND		14	3	ND		ND		ND		ND		ND		510890	Delta Premium	Rh		BLANK				1107989
2015-12-10	1899-12-31 13:30:10	#113-Avg(2)	Soil	PPM	215	42	31	4	99	28	122	15	85	8	ND		ND		ND		ND		ND		ND		25	3	ND		510890	Delta Premium	Rh	6			628760	7595800	1107990
2015-12-10	1899-12-31 13:32:00	#114-Avg(2)	Soil	PPM	239	44	30	4	0		127	16	87	8	ND		ND		ND		ND		ND		ND		26	3	ND		510890	Delta Premium	Rh	6			628760	7595775	1107991
2015-12-10	1899-12-31 13:33:38	#115-Avg(2)	Soil	PPM	156	43	32	4	0		102	15	89	8	ND		ND		ND		ND		ND		ND		28	3	ND		510890	Delta Premium	Rh	6			628760	7595750	1107992
2015-12-10	1899-12-31 13:35:31	#116-Avg(2)	Soil	PPM	223	47	37	4	110	30	164	17	110	9	ND		ND		ND		ND		ND		ND		27	3	ND		510890	Delta Premium	Rh	6			628760	7595725	1107993
2015-12-10	1899-12-31 13:37:14	#117-Avg(2)	Soil	PPM	ND		43	5	0		267	18	122	9	ND		ND		ND		ND		ND		ND		43	4	ND		510890	Delta Premium	Rh	6			628760	7595700	1107994
2015-12-10	1899-12-31 13:39:04	#118-Avg(2)	Soil	PPM	ND		47	5	110	32	357	20	115	9	ND		ND		ND		ND		ND		ND		49	4	ND		510890	Delta Premium	Rh	6			628760	7595675	1107995
2015-12-10	1899-12-31 13:40:50	#119-Avg(2)	Soil	PPM	248	50	49	5	0		350	20	113	9	ND		ND		ND		ND		ND		ND		54	4	ND		510890	Delta Premium	Rh	6			628760	7595650	1107996
2015-12-10	1899-12-31 13:43:31	#120-Avg(2)	Soil	PPM	229	49	46	5	0		353	19	107	9	ND		ND		ND		ND		ND		ND		51	4	ND		510890	Delta Premium	Rh	6			628760	7595625	1107997
2015-12-11	1899-12-31 14:45:16	#199-Avg(2)	Soil	PPM	ND		12	2	79	24	73	13	40	6	ND		ND		ND		ND		ND		ND		24	3	ND		510890	Delta Premium	Rh	6			628760	7595600	1107998
2015-12-10	1899-12-31 13:46:56	#121-Avg(2)	Soil	PPM	ND		34	4	0		325	19	100	9	ND		ND		ND		ND		ND		ND		43	4	ND		510890	Delta Premium	Rh	6			628760	7595575	1107999
2015-12-10	1899-12-31 13:49:25	#122-Avg(2)	Soil	PPM	265	49	42	5	135	31	310	19	103	9	ND		ND		ND		ND		ND		ND		40	4	ND		510890	Delta Premium	Rh	6			628760	7595550	1108000
2015-12-11	1899-12-31 07:14:58	#9-Avg(2)	Soil	PPM	278	47	32	4	136	30	242	18	107	9	ND		ND		ND		28	9	ND		ND		30	3	ND		510890	Delta Premium	Rh	6			628760	7595525	1108001
2015-12-11	1899-12-31 07:17:41	#10-Avg(2)	Soil	PPM	265	45	31	4	93	29	227	17	82	8	ND		ND		ND		ND		ND		ND		36	3	ND		510890	Delta Premium	Rh	6			628760	7595500	1108002
2015-12-11	1899-12-31 07:19:36	#11-Avg(2)	Soil	PPM	233	41	28	3	111	27	151	15	74	7	ND		ND		ND		ND		ND		ND		38	3	ND		510890	Delta Premium	Rh	6			628760	7595475	1108003
2015-12-11	1899-12-31 07:21:43	#12-Avg(2)	Soil	PPM	286	45	29	4	148	29	164	16	69	8	ND		ND		ND		ND		ND		ND		33	3	ND		510890	Delta Premium	Rh	6			628761	7595450	1108004
2015-12-11	1899-12-31 07:23:41	#13-Avg(2)	Soil	PPM	295	44	23	3	186	29	180	16	64	7	ND		ND		ND		ND		ND		ND		26	3	ND		510890	Delta Premium	Rh	6			628761	7595425	1108005
2015-12-11	1899-12-31 07:25:36	#14-Avg(2)	Soil	PPM	243	43	27	4	139	28	143	15	72	7	ND		ND		ND		ND		ND		ND		43	4	ND		510890	Delta Premium	Rh	6			628761	7595400	1108006
2015-12-11	1899-12-31 07:27:51	#15-Avg(2)	Soil	PPM	316	44	28	4	167	29	151	16	79	8	ND		ND		ND		ND		ND		ND		38	3	ND		510890	Delta Premium	Rh	6			628761	7595375	1108007
2015-12-11	1899-12-31 07:29:41	#16-Avg(2)	Soil	PPM	266	44	35	4	ND		177	16	74	7	ND		ND		ND		ND		ND		ND		39	3	ND		510890	Delta Premium	Rh	6			628761	7595350	1108008
2015-12-11	1899-12-31 07:31:40	#17-Avg(2)	Soil	PPM	361	47	31	4	139	29	262	17	77	8	ND		ND		ND		ND		ND		ND		40	4	ND		510890	Delta Premium	Rh	6			628761	7595325	1108009
2015-12-11	1899-12-31 07:36:16	#18-Avg(2)	Soil	PPM	ND		ND		ND		197	11	148	6	ND		ND		ND		ND		ND		ND		ND		ND		510890	Delta Premium	Rh	6	BLANK				1108010
2015-12-11	1899-12-31 07:40:26	#19-Avg(2)	Soil	PPM	274	44	31	3	124	28	159	16	77	8	ND		ND		ND		ND		ND		ND		35	3	ND		510890	Delta Premium	Rh	6	DUP	1108004			1108011
2015-12-11	1899-12-31 07:42:52	#20-Avg(2)	Soil	PPM	2303	91	50	5	2299	65	1276	36	95	10	ND		ND		ND		ND		ND		ND		12	3	ND		510890	Delta Premium	Rh	6	AMIS0329				1108012
2015-12-11	1899-12-31 07:44:48	#21-Avg(2)	Soil	PPM	269	46	29	4	ND		249	17	75	8	ND		ND		ND		ND		ND		ND		54	4	ND		510890	Delta Premium	Rh	6			628761	7595300	1108013
2015-12-11	1899-12-31 07:46:49	#22-Avg(2)	Soil	PPM	282	48	35	4	137	30	379	19	93	8	ND		ND		ND		ND		ND		ND		105	5	ND		510890	Delta Premium	Rh	6			628761	7595275	1108014
2015-12-11	1899-12-31 07:49:20	#23-Avg(2)	Soil	PPM	195	47	37	4	94	30	460	21	121	9	ND		ND		ND		ND		ND		ND		202	7	ND		510890	Delta Premium	Rh	6			628761	7595250	1108015
2015-12-11	1899-12-31 07:51:26	#24-Avg(2)	Soil	PPM	157	45	34	4	101	30	967	27	106	9	ND		ND		ND		ND		ND		ND		181	6	ND		510890	Delta Premium	Rh	6			628761	7595225	1108016
2015-12-11	1899-12-31 07:53:35	#25-Avg(2)	Soil	PPM	352	51	49	5	125	32	241	18	104	9	ND		ND		ND		ND		ND		ND		234	8	ND		510890	Delta Premium	Rh	6			628761	7595200	1108017
2015-12-11	1899-12-31 07:55:39	#26-Avg(2)	Soil	PPM	179	49	44	5	ND		140	17	86	8	ND		ND		ND		ND		ND		ND		65	4	ND		510890	Delta Premium	Rh	6			628761	7595175	1108018
2015-12-11	1899-12-31 07:57:57	#27-Avg(2)	Soil	PPM	157	44	32	4	ND		112	16	80	8	ND		ND		ND		ND		ND		ND		30	3	ND		510890	Delta Premium	Rh	6			628761	7595150	1108019
2015-12-11	1899-12-31 08:00:15	#28-Avg(2)	Soil	PPM	ND		25	3	93	28	99	15	68	8	ND		ND		ND		ND		ND		ND		25	3	ND		510890	Delta Premium	Rh	6			628761	7595125	1108020
2015-12-11	1899-12-31 08:02:23	#29-Avg(2)	Soil	PPM	132	42	21	3	ND		111	15	64	7	ND		ND		ND		ND		ND		ND		22	3	ND		510890	Delta Premium	Rh	6			628761	7595100	1108021
2015-12-11	1899-12-31 08:04:11	#30-Avg(2)	Soil	PPM	ND		10.4	2	ND		261	15	43	7	ND		4.5	1.3	ND		ND		ND		ND		27	3	ND		510890	Delta Premium	Rh	6			628761	7595075	1108022
2015-12-11	1899-12-31 08:09:43	#31-Avg(2)	Soil	PPM	ND		15	3	ND		88	14	60	7	ND		ND		ND		ND		ND		ND		15	3	ND		510890	Delta Premium	Rh	7			628851	7595966	1108023
2015-12-11	1899-12-31 08:14:08	#32-Avg(2)	Soil	PPM	150	40	25	3	114	27	142	15	67	7	ND		ND		ND		ND		ND		ND		19	3	ND		510890	Delta Premium	Rh	7			628851	7595941	1108024
2015-12-11	1899-12-31 08:16:07	#33-Avg(2)	Soil	PPM	125	40	16	3	ND		76	14	64	7	ND		ND		ND		ND		ND		ND		17	3	ND		510890	Delta Premium	Rh	7			628851	7595916	1108025
2015-12-11	1899-12-31 08:18:11	#34-Avg(2)	Soil	PPM	ND		24	3	ND		108	15	57	7	ND		ND		ND		ND		ND		ND		17	3	ND		510890	Delta Premium	Rh	7			628851	7595891	1108026
2015-12-11	1899-12-31 08:20:03	#35-Avg(2)	Soil	PPM	156	42	25	4	ND		122	15	73	7	ND		ND		ND		ND		ND		ND		15	3	ND		510890	Delta Premium	Rh	7			628851	7595866	1108027
2015-12-11	1899-12-31 08:21:55	#36-Avg(2)	Soil	PPM	222	45	36	4	ND		124	15	99	8	ND		ND		ND		ND		ND		ND		19	3	ND		510890	Delta Premium	Rh	7			628851	7595841	1108028
2015-12-11	1899-12-31 08:23:58	#37-Avg(2)	Soil	PPM	171	47	38	4	ND		153	17	101	8	ND		ND		ND		ND		ND		ND		28	3	ND		510890	Delta Premium	Rh	7			628851	7595816	1108029
2015-12-11	1899-12-31 08:25:57	#38-Avg(2)	Soil	PPM	203	48	38	4	95	31	132	17	133	9	ND		ND		ND		ND		ND		ND		27	3	ND		510890	Delta Premium	Rh	7			628851	7595791	1108030
2015-12-11	1899-12-31 08:27:58	#39-Avg(2)	Soil	PPM	235	48	38	4	ND		131	16	102	8	ND		ND		ND		ND		ND		ND		23	3	ND		510890	Delta Premium	Rh	7			628851	7595766	1108031
2015-12-11	1899-12-31 08:29:44	#40-Avg(2)	Soil	PPM	214	51	45	5	ND		151	18	109	9	ND		ND		ND		ND		ND		ND		34	4	ND		510890	Delta Premium	Rh	7			628851	7595741	1108032
2015-12-11	1899-12-31 08:35:03	#41-Avg(2)	Soil	PPM	2342	90	53	5	2275	64	1306	36	114	10	ND		3.4	1.1	ND		ND		ND		ND		ND		ND		510890	Delta Premium	Rh	7	AMIS0329				1108033
2015-12-11	1899-12-31 08:37:00	#42-Avg(2)	Soil	PPM	ND		ND		ND		277	13	201	8	ND		ND		ND		ND		ND		ND		ND		ND		510890	Delta Premium	Rh	7	BLANK				1108034
2015-12-11	1899-12-31 08:39:12	#44-Avg(2)	Soil	PPM	141	47	38	4	ND		144	17	109	9	ND		ND		ND		ND		ND		ND		26	3	ND		510890	Delta Premium	Rh	7	DUP	1108035			1108035
2015-12-11	1899-12-31 08:41:33	#45-Avg(2)	Soil	PPM	176	49	50	5	ND		160	17	105	9	ND		ND		ND		ND		ND		ND		36	4	ND		510890	Delta Premium	Rh	7			628851	7595716	1108036
2015-12-11	1899-12-31 08:43:42	#46-Avg(2)	Soil	PPM	174	49	39	5	106	32	218	18	147	10	ND		ND		ND		ND		ND		ND		79	5	ND		510890	Delta Premium	Rh	7			628851	7595691	1108037
2015-12-11	1899-12-31 08:45:55	#47-Avg(2)	Soil	PPM	232	47	30	4	120	30	360	19	146	9	ND		ND		ND		ND		ND		ND		90	5	ND		510890	Delta Premium	Rh	7			628852	7595666	1108038
2015-12-11	1899-12-31 08:48:14	#48-Avg(2)	Soil	PPM	150	47	40	4	ND		270	18	115	9	ND		ND		ND		ND		ND		ND		69	4	ND		510890	Delta Premium	Rh	7			628852	7595641	1108039
2015-12-11	1899-12-31 08:50:25	#49-Avg(2)	Soil	PPM	224	46	31	4	104	30	374	19	103	8	ND		ND		ND		ND		ND		ND		65	4	ND		510890	Delta Premium	Rh	7			628852	7595616	1108040
2015-12-11	1899-12-31 08:52:26	#50-Avg(2)	Soil	PPM	214	47	36	4	ND		257	18	82	8	ND		ND		ND		ND		ND		ND		40	4	ND		510890	Delta Premium	Rh	7			628852	7595591	1108041
2015-12-11	1899-12-31 08:54:24	#51-Avg(2)	Soil	PPM	239	47	36	4	99	30	216	17	106	9	ND		ND		ND		ND		ND		ND		34	3	ND		510890	Delta Premium	Rh	7			628852	7595566	1108042
2015-12-11	1899-12-31 08:56:26	#52-Avg(2)	Soil	PPM	266	46	35	4	155	30	193	17	89	8	ND		ND		ND		ND		ND		ND		34	3	ND		510890	Delta Premium	Rh	7			628852	7595541	1108043
2015-12-11	1899-12-31 08:58:37	#53-Avg(2)	Soil	PPM	273	44	27	3	155	28	144	16	75	8	ND		ND		ND		ND		ND		ND		26	3	ND		510890	Delta Premium	Rh	7			628852	7595516	1108044
2015-12-11	1899-12-31 09:00:42	#54-Avg(2)	Soil	PPM	319	45	25	3	186	29	142	16	75	8	ND		ND		ND		ND		ND		ND		39	3	ND		510890	Delta Premium	Rh	7			628852	7595491	1108045
2015-12-11	1899-12-31 09:03:47	#55-Avg(2)	Soil	PPM	680	52	29	4	280	30	127	16	76	8	ND		ND		ND		ND		ND		ND		31	3	ND		510890	Delta Premium	Rh	7			628852	7595466	1108046
2015-12-11	1899-12-31 09:06:06	#56-Avg(2)	Soil	PPM	292	43	27	3	166	28	161	15	73	7	ND		ND		ND		ND		ND		ND		46	4	ND		510890	Delta Premium	Rh	7			628852	7595441	1108047
2015-12-11	1899-12-31 09:08:10	#58-Avg(2)	Soil	PPM	259	44	31	4	134	29	157	16	87	8	ND		ND		ND		ND		ND		ND		49	4	ND		510890	Delta Premium	Rh	7			628852	7595416	1108048
2015-12-11	1899-12-31 09:09:57	#59-Avg(2)	Soil	PPM	257	44	32	4	149	29	191	16	83	8	ND		ND		ND		ND		ND		ND		41	3	ND		510890	Delta Premium	Rh	7			628852	7595391	1108049
2015-12-11	1899-12-31 09:12:25	#61-Avg(2)	Soil	PPM	297	44	32	4	128	28	188	16	78	8	ND		ND		ND		ND		ND		ND		36	3	ND		510890	Delta Premium	Rh	7			628852	7595366	1108050
2015-12-11	1899-12-31 09:14:27	#62-Avg(2)	Soil	PPM	261	46	36	4	90	29	309	18	90	8	ND		ND		ND		ND		ND		ND		44	4	ND		510890	Delta Premium	Rh	7			628852	7595341	1108051
2015-12-11	1899-12-31 09:16:28	#63-Avg(2)	Soil	PPM	291	47	38	4	115	30	472	20	93	8	ND		ND		ND		ND		ND		ND		51	4	ND		510890	Delta Premium	Rh	7			628852	7595316	1108052
2015-12-11	1899-12-31 09:18:30	#64-Avg(2)	Soil	PPM	242	45	39	4	109	29	371	19	94	8	ND		ND		ND		ND		ND		ND		40	4	ND		510890	Delta Premium	Rh	7			628852	7595291	1108053
2015-12-11	1899-12-31 09:20:22	#65-Avg(2)	Soil	PPM	311	50	41	5	93	31	564	22	103	9	ND		ND		ND		ND		ND		ND		75	4	ND		510890	Delta Premium	Rh	7			628852	7595266	1108054
2015-12-11	1899-12-31 09:23:01	#66-Avg(2)	Soil	PPM	258	49	37	5	ND		237	18	84	8	ND		ND		ND		ND		ND		ND		122	5	ND		510890	Delta Premium	Rh	7			628852	7595241	1108055
2015-12-11	1899-12-31 09:27:02	#67-Avg(2)	Soil	PPM	ND		ND		ND		250	13	214	8	ND		ND		10	3	ND		ND		ND		ND		ND		510890	Delta Premium	Rh	7	BLANK				1108056
2015-12-11	1899-12-31 09:29:08	#68-Avg(2)	Soil	PPM	2291	89	47	5	2260	64	1277	36	106	10	ND		ND		ND		ND		ND		ND		10	3	ND		510890	Delta Premium	Rh	7	AMIS0329				1108057
2015-12-11	1899-12-31 09:31:04	#69-Avg(2)	Soil	PPM	233	49	41	5	ND		257	18	107	9	ND		ND		ND		ND		ND		ND		129	6	ND		510890	Delta Premium	Rh	7	DUP	1108055			1108058
2015-12-11	1899-12-31 09:33:13	#70-Avg(2)	Soil	PPM	172	46	31	4	102	30	132	16	83	8	ND		ND		ND		ND		ND		ND		48	4	ND		510890	Delta Premium	Rh	7			628852	7595216	1108059
2015-12-11	1899-12-31 09:35:05	#71-Avg(2)	Soil	PPM	197	43	35	4	86	28	107	15	78	8	ND		ND		ND		ND		ND		ND		37	3	ND		510890	Delta Premium	Rh	7			628852	7595191	1108060
2015-12-11	1899-12-31 09:37:04	#72-Avg(2)	Soil	PPM	148	40	24	3	117	27	116	15	57	7	ND		ND		ND		ND		ND		ND		23	3	ND		510890	Delta Premium	Rh	7			628852	7595166	1108061
2015-12-11	1899-12-31 09:39:09	#73-Avg(2)	Soil	PPM	144	39	17	3	120	26	88	14	55	7	ND		ND		ND		ND		ND		ND		25	3	ND		510890	Delta Premium	Rh	7			628853	7595141	1108062
2015-12-11	1899-12-31 09:40:53	#74-Avg(2)	Soil	PPM	ND		11	2	ND		97	14	42	6	ND		ND		ND		ND		ND		ND		26	3	ND		510890	Delta Premium	Rh	7			628853	7595116	1108063
2015-12-11	1899-12-31 09:47:18	#75-Avg(2)	Soil	PPM	133	40	20	3	116	27	116	15	67	7	ND		ND		ND		ND		ND		ND		22	3	ND		510890	Delta Premium	Rh	8			628942	7596006	1108064
2015-12-11	1899-12-31 09:49:01	#76-Avg(2)	Soil	PPM	142	39	18	3	114	26	109	14	71	7	ND		ND		ND		ND		ND		ND		22	3	ND		510890	Delta Premium	Rh	8			628942	7595981	1108065
2015-12-11	1899-12-31 09:50:51	#77-Avg(2)	Soil	PPM	181	41	21	3	ND		89	14	58	7	ND		ND		ND		ND		ND		ND		20	3	ND		510890	Delta Premium	Rh	8			628942	7595956	1108066
2015-12-11	1899-12-31 09:52:37	#78-Avg(2)	Soil	PPM	123	40	25	3	91	27	114	15	73	7	ND		ND		ND		ND		ND		ND		19	3	ND		510890	Delta Premium	Rh	8			628942	7595931	1108067
2015-12-11	1899-12-31 09:54:33	#79-Avg(2)	Soil	PPM	191	44	33	4	91	28	140	16	77	8	ND		ND		ND		ND		ND		ND		20	3	ND		510890	Delta Premium	Rh	8			628943	7595906	1108068
2015-12-11	1899-12-31 09:56:35	#80-Avg(2)	Soil	PPM	275	47	39	4	ND		151	16	86	8	ND		ND		ND		ND		ND		ND		20	3	ND		510890	Delta Premium	Rh	8			628943	7595881	1108069
2015-12-11	1899-12-31 09:58:36	#81-Avg(2)	Soil	PPM	201	47	44	4	ND		129	16	89	8	ND		ND		ND		ND		ND		ND		20	3	ND		510890	Delta Premium	Rh	8			628943	7595856	1108070
2015-12-11	1899-12-31 10:00:32	#82-Avg(2)	Soil	PPM	230	49	44	5	108	31	173	17	102	9	ND		ND		ND		ND		ND		ND		25	3	ND		510890	Delta Premium	Rh	8			628943	7595831	1108071
2015-12-11	1899-12-31 10:02:44	#83-Avg(2)	Soil	PPM	201	49	50	5	114	32	174	17	116	9	ND		ND		ND		ND		ND		ND		25	3	ND		510890	Delta Premium	Rh	8			628943	7595806	1108072
2015-12-11	1899-12-31 10:05:04	#84-Avg(2)	Soil	PPM	238	49	47	5	145	32	169	17	119	9	ND		ND		ND		ND		ND		ND		30	4	ND		510890	Delta Premium	Rh	8			628943	7595781	1108073
2015-12-11	1899-12-31 10:07:14	#85-Avg(2)	Soil	PPM	254	47	40	4	124	30	167	17	118	9	ND		ND		ND		ND		ND		ND		34	3	ND		510890	Delta Premium	Rh	8			628943	7595756	1108074
2015-12-11	1899-12-31 10:09:26	#86-Avg(2)	Soil	PPM	384	49	35	4	136	30	141	16	174	9	ND		ND		ND		ND		ND		ND		31	3	ND		510890	Delta Premium	Rh	8			628943	7595731	1108075
2015-12-11	1899-12-31 10:11:12	#87-Avg(2)	Soil	PPM	266	46	34	4	152	30	145	16	148	9	ND		ND		ND		ND		ND		ND		31	3	ND		510890	Delta Premium	Rh	8			628943	7595706	1108076
2015-12-11	1899-12-31 10:12:55	#88-Avg(2)	Soil	PPM	231	47	35	4	ND		155	16	104	8	ND		ND		ND		ND		ND		ND		25	3	ND		510890	Delta Premium	Rh	8			628943	7595681	1108077
2015-12-11	1899-12-31 10:14:56	#89-Avg(2)	Soil	PPM	190	46	35	4	ND		164	16	95	8	ND		ND		ND		ND		ND		ND		37	4	ND		510890	Delta Premium	Rh	8			628943	7595656	1108078
2015-12-11	1899-12-31 10:18:07	#90-Avg(2)	Soil	PPM	181	48	40	5	119	31	180	17	133	9	ND		ND		ND		ND		ND		ND		26	3	ND		510890	Delta Premium	Rh	8	DUP	1108073			1108079
2015-12-11	1899-12-31 10:20:03	#91-Avg(2)	Soil	PPM	ND		ND		ND		242	13	213	8	ND		ND		ND		ND		ND		ND		ND		ND		510890	Delta Premium	Rh	8	BLANK				1108080
2015-12-11	1899-12-31 10:21:40	#92-Avg(2)	Soil	PPM	2394	90	53	5	2300	64	1238	35	108	10	ND		ND		ND		ND		ND		ND		13	3	ND		510890	Delta Premium	Rh	8	AMIS0329				1108081
2015-12-11	1899-12-31 10:27:28	#93-Avg(2)	Soil	PPM	243	45	38	4	ND		256	17	104	8	ND		ND		ND		ND		ND		ND		80	4	ND		510890	Delta Premium	Rh	8			628943	7595631	1108082
2015-12-11	1899-12-31 10:29:55	#94-Avg(2)	Soil	PPM	271	46	34	4	122	30	326	18	86	8	ND		ND		ND		ND		ND		ND		44	4	ND		510890	Delta Premium	Rh	8			628943	7595606	1108083
2015-12-11	1899-12-31 10:32:03	#95-Avg(2)	Soil	PPM	241	44	27	4	150	29	162	16	67	8	ND		ND		ND		ND		ND		ND		27	3	ND		510890	Delta Premium	Rh	8			628943	7595581	1108084
2015-12-11	1899-12-31 10:34:26	#96-Avg(2)	Soil	PPM	317	45	28	4	142	29	151	16	76	8	ND		ND		ND		ND		ND		ND		26	3	ND		510890	Delta Premium	Rh	8			628943	7595556	1108085
2015-12-11	1899-12-31 10:36:20	#97-Avg(2)	Soil	PPM	303	44	24	3	222	29	112	15	70	7	ND		ND		ND		ND		ND		ND		29	3	ND		510890	Delta Premium	Rh	8			628943	7595531	1108086
2015-12-11	1899-12-31 10:38:09	#98-Avg(2)	Soil	PPM	606	50	27	4	220	30	131	16	66	7	ND		ND		ND		ND		ND		ND		25	3	ND		510890	Delta Premium	Rh	8			628943	7595506	1108087
2015-12-11	1899-12-31 10:40:12	#99-Avg(2)	Soil	PPM	380	46	29	4	211	29	163	16	88	8	ND		ND		ND		ND		ND		ND		43	4	ND		510890	Delta Premium	Rh	8			628943	7595481	1108088
2015-12-11	1899-12-31 10:42:16	#100-Avg(2)	Soil	PPM	297	44	27	3	135	28	144	15	78	7	ND		ND		ND		ND		ND		ND		47	4	ND		510890	Delta Premium	Rh	8			628943	7595456	1108089
2015-12-11	1899-12-31 10:44:27	#101-Avg(2)	Soil	PPM	341	46	28	4	135	29	189	16	84	8	ND		ND		ND		ND		ND		ND		53	4	ND		510890	Delta Premium	Rh	8			628943	7595431	1108090
2015-12-11	1899-12-31 10:46:51	#102-Avg(2)	Soil	PPM	313	46	35	4	148	29	240	17	86	8	ND		ND		ND		ND		ND		ND		45	4	ND		510890	Delta Premium	Rh	8			628943	7595406	1108091
2015-12-11	1899-12-31 10:48:55	#103-Avg(2)	Soil	PPM	364	49	32	4	188	31	352	19	107	9	ND		ND		ND		ND		ND		ND		67	4	ND		510890	Delta Premium	Rh	8			628943	7595381	1108092
2015-12-11	1899-12-31 10:51:58	#106-Avg(2)	Soil	PPM	219	43	29	3	130	28	239	17	93	8	ND		ND		ND		ND		ND		ND		36	3	ND		510890	Delta Premium	Rh	8			628944	7595356	1108093
2015-12-11	1899-12-31 10:53:54	#107-Avg(2)	Soil	PPM	249	47	35	4	125	30	429	20	88	8	ND		ND		ND		ND		ND		ND		34	3	ND		510890	Delta Premium	Rh	8			628944	7595331	1108094
2015-12-11	1899-12-31 10:56:00	#108-Avg(2)	Soil	PPM	303	49	42	4	ND		643	23	115	9	ND		ND		ND		ND		ND		ND		80	5	ND		510890	Delta Premium	Rh	8			628944	7595306	1108095
2015-12-11	1899-12-31 10:57:52	#109-Avg(2)	Soil	PPM	238	46	45	4	ND		327	18	91	8	ND		ND		ND		ND		ND		ND		98	5	ND		510890	Delta Premium	Rh	8			628944	7595281	1108096
2015-12-11	1899-12-31 11:00:02	#110-Avg(2)	Soil	PPM	144	42	30	4	ND		251	17	92	8	ND		ND		ND		ND		ND		ND		85	4	ND		510890	Delta Premium	Rh	8			628944	7595256	1108097
2015-12-11	1899-12-31 11:01:54	#111-Avg(2)	Soil	PPM	ND		26	3	100	28	148	15	60	7	ND		ND		ND		ND		ND		ND		28	3	ND		510890	Delta Premium	Rh	8			628944	7595231	1108098
2015-12-11	1899-12-31 11:03:35	#112-Avg(2)	Soil	PPM	194	41	22	3	ND		627	21	62	7	ND		ND		ND		ND		ND		ND		32	3	ND		510890	Delta Premium	Rh	8			628944	7595206	1108099
2015-12-11	1899-12-31 11:05:35	#113-Avg(2)	Soil	PPM	153	36	14	2	112	25	177	15	43	7	ND		ND		ND		ND		ND		ND		26	3	ND		510890	Delta Premium	Rh	8			628944	7595181	1108100
2015-12-11	1899-12-31 11:07:41	#114-Avg(2)	Soil	PPM	141	36	12	2	ND		74	13	43	6	ND		ND		ND		ND		ND		ND		28	3	ND		510890	Delta Premium	Rh	8			628944	7595156	1108101
2015-12-11	1899-12-31 11:09:22	#115-Avg(2)	Soil	PPM	2393	90	55	5	2297	64	1264	35	113	10	ND		ND		ND		ND		ND		ND		10	3	ND		510890	Delta Premium	Rh	8	AMIS0329				1108102
2015-12-11	1899-12-31 11:10:53	#116-Avg(2)	Soil	PPM	601	49	28	3	261	29	131	15	71	7	ND		ND		ND		ND		ND		ND		27	3	ND		510890	Delta Premium	Rh	8	DUP	1108087			1108103
2015-12-11	1899-12-31 11:12:35	#117-Avg(2)	Soil	PPM	ND		ND		ND		244	13	189	7	ND		ND		10	3	ND		ND		ND		ND		ND		510890	Delta Premium	Rh	8	BLANK				1108104
2015-12-11	1899-12-31 11:19:23	#118-Avg(2)	Soil	PPM	144	40	23	3	81	27	115	15	56	7	ND		ND		ND		ND		ND		ND		18	3	ND		510890	Delta Premium	Rh	9			629034	7596047	1108105
2015-12-11	1899-12-31 11:21:18	#119-Avg(2)	Soil	PPM	178	42	31	4	ND		113	15	70	7	ND		ND		ND		ND		ND		ND		19	3	ND		510890	Delta Premium	Rh	9			629034	7596022	1108106
2015-12-11	1899-12-31 11:23:15	#120-Avg(2)	Soil	PPM	156	41	27	3	ND		120	15	65	7	ND		ND		ND		ND		ND		ND		19	3	ND		510890	Delta Premium	Rh	9			629034	7595997	1108107
2015-12-11	1899-12-31 11:25:20	#121-Avg(2)	Soil	PPM	195	44	37	4	ND		135	16	73	8	ND		ND		ND		ND		ND		ND		22	3	ND		510890	Delta Premium	Rh	9			629034	7595972	1108108
2015-12-11	1899-12-31 11:27:20	#122-Avg(2)	Soil	PPM	185	43	23	3	91	28	125	15	71	8	ND		ND		ND		ND		ND		ND		20	3	ND		510890	Delta Premium	Rh	9			629034	7595947	1108109
2015-12-11	1899-12-31 11:29:23	#123-Avg(2)	Soil	PPM	157	43	28	4	ND		102	15	79	8	ND		ND		ND		ND		ND		ND		17	3	ND		510890	Delta Premium	Rh	9			629034	7595922	1108110
2015-12-11	1899-12-31 11:31:14	#124-Avg(2)	Soil	PPM	144	44	34	4	93	30	125	16	88	8	ND		ND		ND		ND		ND		ND		16	3	ND		510890	Delta Premium	Rh	9			629034	7595897	1108111
2015-12-11	1899-12-31 11:33:13	#125-Avg(2)	Soil	PPM	ND		45	5	ND		113	18	99	9	ND		ND		ND		ND		ND		ND		12	3	ND		510890	Delta Premium	Rh	9			629034	7595872	1108112
2015-12-11	1899-12-31 11:35:03	#126-Avg(2)	Soil	PPM	181	50	47	5	ND		150	17	107	9	ND		ND		ND		ND		ND		ND		15	3	ND		510890	Delta Premium	Rh	9			629034	7595847	1108113
2015-12-11	1899-12-31 11:36:55	#127-Avg(2)	Soil	PPM	339	51	46	5	ND		165	17	128	9	ND		ND		ND		ND		ND		ND		21	3	ND		510890	Delta Premium	Rh	9			629034	7595822	1108114
2015-12-11	1899-12-31 11:38:53	#128-Avg(2)	Soil	PPM	155	47	43	4	ND		178	17	126	9	ND		ND		ND		ND		ND		ND		29	3	ND		510890	Delta Premium	Rh	9			629034	7595797	1108115
2015-12-11	1899-12-31 11:41:10	#129-Avg(2)	Soil	PPM	261	47	43	4	ND		185	17	122	9	ND		ND		ND		ND		ND		ND		31	3	ND		510890	Delta Premium	Rh	9			629034	7595772	1108116
2015-12-11	1899-12-31 11:43:02	#130-Avg(2)	Soil	PPM	231	47	37	4	100	30	171	17	116	9	ND		ND		ND		ND		ND		ND		30	3	ND		510890	Delta Premium	Rh	9			629034	7595747	1108117
2015-12-11	1899-12-31 11:45:09	#131-Avg(2)	Soil	PPM	162	51	43	5	105	33	125	18	105	9	ND		ND		ND		ND		ND		ND		20	3	ND		510890	Delta Premium	Rh	9			629034	7595722	1108118
2015-12-11	1899-12-31 11:46:59	#132-Avg(2)	Soil	PPM	276	48	39	4	102	30	140	17	102	8	ND		ND		ND		ND		ND		ND		31	3	ND		510890	Delta Premium	Rh	9			629034	7595697	1108119
2015-12-11	1899-12-31 11:49:14	#133-Avg(2)	Soil	PPM	274	47	36	4	128	30	135	16	88	8	ND		ND		ND		ND		ND		ND		19	3	ND		510890	Delta Premium	Rh	9			629034	7595672	1108120
2015-12-11	1899-12-31 11:52:22	#134-Avg(2)	Soil	PPM	237	45	28	4	ND		131	16	70	8	ND		ND		ND		ND		ND		ND		21	3	ND		510890	Delta Premium	Rh	9			629034	7595647	1108121
2015-12-11	1899-12-31 11:54:31	#135-Avg(2)	Soil	PPM	206	42	30	3	113	28	81	15	70	7	ND		ND		ND		ND		ND		ND		17	3	ND		510890	Delta Premium	Rh	9			629034	7595622	1108122
2015-12-11	1899-12-31 11:56:25	#136-Avg(2)	Soil	PPM	223	44	30	4	114	29	81	15	71	8	ND		ND		ND		ND		ND		ND		23	3	ND		510890	Delta Premium	Rh	9			629035	7595597	1108123
2015-12-11	1899-12-31 11:58:15	#137-Avg(2)	Soil	PPM	238	45	27	3	158	30	89	16	59	8	ND		ND		ND		ND		ND		ND		23	3	ND		510890	Delta Premium	Rh	9			629035	7595572	1108124
2015-12-11	1899-12-31 12:00:02	#138-Avg(2)	Soil	PPM	2269	86	51	5	2287	63	1269	35	107	10	ND		ND		ND		ND		ND		ND		11	3	ND		510890	Delta Premium	Rh	9	AMIS0329				1108125
2015-12-11	1899-12-31 12:03:07	#139-Avg(2)	Soil	PPM	ND		ND		ND		234	13	190	7	ND		ND		13	3	ND		18	6	ND		ND		ND		510890	Delta Premium	Rh	9	BLANK				1108126
2015-12-11	1899-12-31 12:04:54	#140-Avg(2)	Soil	PPM	239	49	39	4	ND		159	17	124	9	ND		ND		ND		ND		ND		ND		21	3	ND		510890	Delta Premium	Rh	9	DUP	1108118			1108127
2015-12-11	1899-12-31 12:23:39	#141-Avg(2)	Soil	PPM	208	42	23	3	96	28	109	15	71	7	ND		ND		ND		ND		ND		ND		26	3	ND		510890	Delta Premium	Rh	9			629035	7595547	1108128
2015-12-11	1899-12-31 12:25:28	#142-Avg(2)	Soil	PPM	248	43	29	3	154	28	104	15	56	7	ND		ND		ND		ND		ND		ND		24	3	ND		510890	Delta Premium	Rh	9			629035	7595522	1108129
2015-12-11	1899-12-31 12:27:20	#143-Avg(2)	Soil	PPM	284	45	25	3	144	29	122	16	66	8	ND		ND		ND		ND		ND		ND		31	3	ND		510890	Delta Premium	Rh	9			629035	7595497	1108130
2015-12-11	1899-12-31 12:29:02	#144-Avg(2)	Soil	PPM	292	47	30	4	149	30	196	17	75	8	ND		ND		ND		ND		ND		ND		45	4	ND		510890	Delta Premium	Rh	9			629035	7595472	1108131
2015-12-11	1899-12-31 12:30:45	#145-Avg(2)	Soil	PPM	253	46	29	4	112	30	170	17	72	8	ND		ND		ND		ND		ND		ND		44	4	ND		510890	Delta Premium	Rh	9			629035	7595447	1108132
2015-12-11	1899-12-31 12:32:57	#146-Avg(2)	Soil	PPM	270	44	28	4	128	28	150	16	74	8	ND		ND		ND		ND		ND		ND		54	4	ND		510890	Delta Premium	Rh	9			629035	7595422	1108133
2015-12-11	1899-12-31 12:35:03	#147-Avg(2)	Soil	PPM	225	46	32	4	ND		239	17	84	8	ND		ND		ND		ND		ND		ND		74	4	ND		510890	Delta Premium	Rh	9			629035	7595397	1108134
2015-12-11	1899-12-31 12:36:48	#148-Avg(2)	Soil	PPM	282	48	35	4	102	30	405	20	92	8	ND		ND		ND		ND		ND		ND		76	4	ND		510890	Delta Premium	Rh	9			629035	7595372	1108135
2015-12-11	1899-12-31 12:38:38	#149-Avg(2)	Soil	PPM	225	46	34	4	89	29	757	24	92	8	ND		ND		ND		ND		ND		ND		55	4	ND		510890	Delta Premium	Rh	9			629035	7595347	1108136
2015-12-11	1899-12-31 12:40:43	#150-Avg(2)	Soil	PPM	170	42	32	4	ND		564	21	91	8	ND		ND		ND		ND		ND		ND		29	3	ND		510890	Delta Premium	Rh	9			629035	7595322	1108137
2015-12-11	1899-12-31 12:42:47	#151-Avg(2)	Soil	PPM	173	42	26	3	ND		275	17	84	8	ND		ND		ND		ND		ND		ND		21	3	ND		510890	Delta Premium	Rh	9			629035	7595297	1108138
2015-12-11	1899-12-31 12:44:47	#152-Avg(2)	Soil	PPM	162	39	17	3	ND		154	15	45	7	ND		ND		ND		ND		ND		ND		15	3	ND		510890	Delta Premium	Rh	9			629035	7595272	1108139
2015-12-11	1899-12-31 12:46:47	#153-Avg(2)	Soil	PPM	ND		14	3	ND		120	14	48	7	ND		ND		ND		ND		ND		ND		20	3	ND		510890	Delta Premium	Rh	9			629035	7595247	1108140
2015-12-11	1899-12-31 12:48:45	#154-Avg(2)	Soil	PPM	150	37	11	2	ND		91	14	45	6	ND		ND		ND		ND		ND		ND		24	3	ND		510890	Delta Premium	Rh	9			629035	7595222	1108141
2015-12-11	1899-12-31 12:50:38	#155-Avg(2)	Soil	PPM	ND		10	2	ND		96	14	33	6	ND		ND		ND		ND		ND		ND		24	3	ND		510890	Delta Premium	Rh	9			629035	7595197	1108142
2015-12-11	1899-12-31 12:56:35	#156-Avg(2)	Soil	PPM	202	42	31	4	ND		101	15	62	7	ND		ND		ND		ND		ND		ND		19	3	ND		510890	Delta Premium	Rh	10			629125	7596088	1108143
2015-12-11	1899-12-31 12:58:35	#157-Avg(2)	Soil	PPM	182	42	28	4	ND		117	15	77	8	ND		ND		ND		ND		ND		ND		20	3	ND		510890	Delta Premium	Rh	10			629125	7596063	1108144
2015-12-11	1899-12-31 13:00:39	#158-Avg(2)	Soil	PPM	260	45	35	4	ND		96	15	74	8	ND		ND		ND		ND		ND		ND		18	3	ND		510890	Delta Premium	Rh	10			629125	7596038	1108145
2015-12-11	1899-12-31 13:03:01	#159-Avg(2)	Soil	PPM	155	43	35	4	ND		146	16	80	8	ND		ND		ND		ND		ND		ND		23	3	ND		510890	Delta Premium	Rh	10			629125	7596013	1108146
2015-12-11	1899-12-31 13:05:13	#160-Avg(2)	Soil	PPM	151	45	31	4	ND		111	16	80	8	ND		ND		ND		ND		ND		ND		21	3	ND		510890	Delta Premium	Rh	10			629125	7595988	1108147
2015-12-11	1899-12-31 13:15:26	#161-Avg(2)	Soil	PPM	198	43	26	3	ND		106	15	86	8	ND		ND		ND		ND		ND		ND		19	3	ND		510890	Delta Premium	Rh	10	DUP	1108147			1108148
2015-12-11	1899-12-31 13:17:16	#162-Avg(2)	Soil	PPM	2322	87	51	5	2179	61	1245	34	108	10	5.9	2	ND		ND		ND		ND		ND		13	3	ND		510890	Delta Premium	Rh	10	AMIS0329				1108149
2015-12-11	1899-12-31 13:19:13	#163-Avg(2)	Soil	PPM	ND		ND		ND		286	13	203	8	ND		ND		10	3	ND		ND		ND		ND		ND		510890	Delta Premium	Rh	10	BLANK				1108150
2015-12-11	1899-12-31 13:21:03	#164-Avg(2)	Soil	PPM	176	43	31	4	ND		105	15	90	8	ND		ND		ND		ND		ND		ND		20	3	ND		510890	Delta Premium	Rh	10			629125	7595963	1108151
2015-12-11	1899-12-31 13:22:46	#165-Avg(2)	Soil	PPM	ND		40	5	ND		156	19	89	9	ND		ND		ND		ND		ND		ND		18	4	ND		510890	Delta Premium	Rh	10			629125	7595938	1108152
2015-12-11	1899-12-31 13:24:47	#166-Avg(2)	Soil	PPM	ND		44	5	ND		134	18	95	9	ND		ND		ND		ND		ND		ND		11	3	ND		510890	Delta Premium	Rh	10			629125	7595913	1108153
2015-12-11	1899-12-31 13:26:49	#167-Avg(2)	Soil	PPM	ND		50	5	ND		138	19	147	10	ND		4.6	1.5	ND		ND		ND		ND		15	3	ND		510890	Delta Premium	Rh	10			629125	7595888	1108154
2015-12-11	1899-12-31 13:28:37	#168-Avg(2)	Soil	PPM	209	47	30	4	ND		158	17	157	9	ND		ND		ND		ND		ND		ND		21	3	ND		510890	Delta Premium	Rh	10			629125	7595863	1108155
2015-12-11	1899-12-31 13:30:27	#169-Avg(2)	Soil	PPM	220	48	38	4	ND		171	17	168	10	ND		ND		ND		ND		ND		ND		20	3	ND		510890	Delta Premium	Rh	10			629126	7595838	1108156
2015-12-11	1899-12-31 13:32:54	#170-Avg(2)	Soil	PPM	189	46	38	4	ND		164	17	101	8	ND		ND		ND		ND		ND		ND		18	3	ND		510890	Delta Premium	Rh	10			629126	7595813	1108157
2015-12-11	1899-12-31 13:34:37	#171-Avg(2)	Soil	PPM	179	50	43	5	ND		194	18	99	9	ND		ND		ND		ND		ND		ND		24	3	ND		510890	Delta Premium	Rh	10			629126	7595788	1108158
2015-12-11	1899-12-31 13:36:35	#172-Avg(2)	Soil	PPM	243	48	41	4	94	31	166	17	98	8	ND		ND		ND		ND		ND		ND		22	3	ND		510890	Delta Premium	Rh	10			629126	7595763	1108159
2015-12-11	1899-12-31 13:38:19	#173-Avg(2)	Soil	PPM	277	48	45	4	113	31	141	17	98	8	ND		ND		ND		ND		ND		ND		18	3	ND		510890	Delta Premium	Rh	10			629126	7595738	1108160
2015-12-11	1899-12-31 13:40:12	#174-Avg(2)	Soil	PPM	325	48	33	4	144	30	135	16	77	8	ND		ND		ND		ND		ND		ND		18	3	ND		510890	Delta Premium	Rh	10			629126	7595713	1108161
2015-12-11	1899-12-31 13:53:39	#176-Avg(2)	Soil	PPM	293	46	26	4	157	29	122	16	62	8	ND		ND		ND		ND		ND		ND		17	3	ND		510890	Delta Premium	Rh	10			629126	7595688	1108162
2015-12-11	1899-12-31 13:56:18	#177-Avg(2)	Soil	PPM	351	46	25	3	158	29	89	15	71	8	ND		ND		ND		ND		ND		ND		15	3	ND		510890	Delta Premium	Rh	10			629126	7595663	1108163
2015-12-11	1899-12-31 13:58:08	#178-Avg(2)	Soil	PPM	350	48	31	4	144	30	146	16	64	8	ND		ND		ND		ND		ND		ND		18	3	ND		510890	Delta Premium	Rh	10			629126	7595638	1108164
2015-12-11	1899-12-31 14:00:00	#179-Avg(2)	Soil	PPM	226	42	24	3	124	28	94	15	66	7	ND		ND		ND		ND		ND		ND		17	3	ND		510890	Delta Premium	Rh	10			629126	7595613	1108165
2015-12-11	1899-12-31 14:01:50	#180-Avg(2)	Soil	PPM	274	45	25	3	136	29	106	15	67	8	ND		ND		ND		ND		ND		ND		19	3	ND		510890	Delta Premium	Rh	10			629126	7595588	1108166
2015-12-11	1899-12-31 14:03:34	#181-Avg(2)	Soil	PPM	278	47	31	4	126	30	104	16	63	8	ND		ND		ND		ND		ND		ND		19	3	ND		510890	Delta Premium	Rh	10			629126	7595563	1108167
2015-12-11	1899-12-31 14:05:16	#182-Avg(2)	Soil	PPM	344	49	37	4	150	31	192	17	80	8	ND		ND		ND		ND		ND		ND		35	4	ND		510890	Delta Premium	Rh	10			629126	7595538	1108168
2015-12-11	1899-12-31 14:06:57	#183-Avg(2)	Soil	PPM	281	45	35	4	120	29	163	16	75	8	ND		ND		ND		ND		ND		ND		30	3	ND		510890	Delta Premium	Rh	10			629126	7595513	1108169
2015-12-11	1899-12-31 14:08:43	#184-Avg(2)	Soil	PPM	258	46	29	4	154	30	146	16	77	8	ND		ND		ND		ND		ND		ND		32	3	ND		510890	Delta Premium	Rh	10			629126	7595488	1108170
2015-12-11	1899-12-31 14:21:28	#186-Avg(2)	Soil	PPM	ND		ND		ND		276	14	216	8	ND		ND		13	3	ND		ND		ND		ND		ND		510890	Delta Premium	Rh	10	BLANK				1108171
2015-12-11	1899-12-31 14:23:05	#187-Avg(2)	Soil	PPM	143	47	38	4	96	31	184	17	112	9	ND		ND		ND		ND		ND		ND		21	3	ND		510890	Delta Premium	Rh	10	DUP	1108152			1108172
2015-12-11	1899-12-31 14:24:42	#188-Avg(2)	Soil	PPM	2402	89	57	5	2209	62	1250	34	114	10	ND		ND		ND		ND		ND		ND		10	3	ND		510890	Delta Premium	Rh	10	AMIS0329				1108173
2015-12-11	1899-12-31 14:26:15	#189-Avg(2)	Soil	PPM	183	42	27	3	88	28	162	16	74	8	ND		ND		ND		ND		ND		ND		30	3	ND		510890	Delta Premium	Rh	10			629126	7595463	1108174
2015-12-11	1899-12-31 14:27:59	#190-Avg(2)	Soil	PPM	156	51	26	4	ND		154	19	69	9	ND		ND		ND		ND		ND		ND		46	4	ND		510890	Delta Premium	Rh	10			629126	7595438	1108175
2015-12-11	1899-12-31 14:29:39	#191-Avg(2)	Soil	PPM	237	43	27	4	87	28	151	16	86	8	ND		ND		ND		ND		ND		ND		84	4	ND		510890	Delta Premium	Rh	10			629126	7595413	1108176
2015-12-11	1899-12-31 14:31:19	#192-Avg(2)	Soil	PPM	243	46	35	4	98	29	306	18	114	9	ND		ND		ND		ND		ND		ND		273	8	ND		510890	Delta Premium	Rh	10			629126	7595388	1108177
2015-12-11	1899-12-31 14:32:58	#193-Avg(2)	Soil	PPM	251	48	39	4	ND		395	20	90	8	ND		ND		ND		ND		ND		ND		113	5	ND		510890	Delta Premium	Rh	10			629126	7595363	1108178
2015-12-11	1899-12-31 14:34:27	#194-Avg(2)	Soil	PPM	318	50	38	4	98	31	288	19	104	9	ND		ND		ND		ND		ND		ND		95	5	ND		510890	Delta Premium	Rh	10			629126	7595338	1108179
2015-12-11	1899-12-31 14:36:08	#195-Avg(2)	Soil	PPM	128	42	24	3	85	28	370	18	86	8	ND		ND		ND		ND		ND		ND		74	4	ND		510890	Delta Premium	Rh	10			629126	7595313	1108180
2015-12-11	1899-12-31 14:37:53	#196-Avg(2)	Soil	PPM	139	42	24	3	102	28	205	16	68	8	ND		ND		ND		ND		ND		ND		28	3	ND		510890	Delta Premium	Rh	10			629127	7595288	1108181
2015-12-11	1899-12-31 14:39:31	#197-Avg(2)	Soil	PPM	ND		16	3	90	27	124	15	45	7	ND		ND		ND		ND		ND		ND		25	3	ND		510890	Delta Premium	Rh	10			629127	7595263	1108182
2015-12-11	1899-12-31 14:41:05	#198-Avg(2)	Soil	PPM	135	38	16	3	83	26	100	14	47	7	ND		ND		ND		ND		ND		ND		19	3	ND		510890	Delta Premium	Rh	10			629127	7595238	1108183
2015-12-11	1899-12-31 14:45:16	#199-Avg(2)	Soil	PPM	ND		12	2	79	24	73	13	40	6	ND		ND		ND		ND		ND		ND		24	3	ND		510890	Delta Premium	Rh	11			629216	7596129	1108184
2015-12-12	1899-12-31 06:31:40	#5-Avg(2)	Soil	PPM	212	43	24	3	97	27	129	15	67	7	ND		ND		ND		ND		ND		ND		15	3	ND		510890	Delta Premium	Rh	11			629216	7596104	1108185
2015-12-12	1899-12-31 06:33:24	#6-Avg(2)	Soil	PPM	186	42	26	3	ND		126	15	69	7	ND		ND		ND		ND		ND		ND		20	3	ND		510890	Delta Premium	Rh	11			629216	7596079	1108186
2015-12-12	1899-12-31 06:36:25	#7-Avg(2)	Soil	PPM	237	45	30	4	106	29	171	16	83	8	ND		ND		ND		ND		ND		ND		28	3	ND		510890	Delta Premium	Rh	11			629217	7596054	1108187
2015-12-12	1899-12-31 06:38:16	#8-Avg(2)	Soil	PPM	ND		29	4	ND		141	16	84	8	ND		ND		ND		ND		ND		ND		23	3	ND		510890	Delta Premium	Rh	11			629217	7596029	1108188
2015-12-12	1899-12-31 06:40:16	#9-Avg(2)	Soil	PPM	136	44	31	4	ND		147	16	92	8	ND		ND		ND		ND		ND		ND		21	3	ND		510890	Delta Premium	Rh	11			629217	7596004	1108189
2015-12-12	1899-12-31 06:43:19	#10-Avg(2)	Soil	PPM	136	44	28	4	106	29	150	16	97	8	ND		ND		ND		ND		ND		ND		23	3	ND		510890	Delta Premium	Rh	11			629217	7595979	1108190
2015-12-12	1899-12-31 06:45:03	#11-Avg(2)	Soil	PPM	175	44	25	4	ND		179	17	152	9	ND		ND		ND		ND		ND		ND		24	3	ND		510890	Delta Premium	Rh	11			629217	7595954	1108191
2015-12-12	1899-12-31 06:46:50	#12-Avg(2)	Soil	PPM	188	45	21	4	123	29	142	16	135	9	ND		ND		ND		ND		ND		ND		22	3	ND		510890	Delta Premium	Rh	11			629217	7595929	1108192
2015-12-12	1899-12-31 06:48:45	#13-Avg(2)	Soil	PPM	204	47	25	4	ND		149	17	100	8	ND		ND		ND		ND		ND		ND		18	3	ND		510890	Delta Premium	Rh	11			629217	7595904	1108193
2015-12-12	1899-12-31 06:56:01	#14-Avg(2)	Soil	PPM	197	45	32	4	88	29	161	16	84	8	ND		ND		ND		ND		ND		ND		18	3	ND		510890	Delta Premium	Rh	11	DUP	1108193			1108194
2015-12-12	1899-12-31 06:58:25	#15-Avg(2)	Soil	PPM	2349	88	42	5	2252	63	1291	35	108	10	ND		ND		ND		ND		ND		ND		10	3	ND		510890	Delta Premium	Rh	11	AMIS0329				1108195
2015-12-12	1899-12-31 07:00:05	#16-Avg(2)	Soil	PPM	ND		ND		ND		267	13	209	8	ND		ND		12	3	ND		ND		ND		ND		ND		510890	Delta Premium	Rh	11	BLANK				1108196
2015-12-12	1899-12-31 07:01:52	#17-Avg(2)	Soil	PPM	210	44	25	4	135	29	132	16	94	8	ND		ND		ND		ND		ND		ND		17	3	ND		510890	Delta Premium	Rh	11			629217	7595879	1108197
2015-12-12	1899-12-31 07:03:40	#18-Avg(2)	Soil	PPM	205	50	46	5	ND		190	18	107	9	ND		ND		ND		ND		ND		ND		14	3	ND		510890	Delta Premium	Rh	11			629217	7595854	1108198
2015-12-12	1899-12-31 07:05:19	#19-Avg(2)	Soil	PPM	186	46	31	4	ND		172	17	86	8	ND		ND		ND		ND		ND		ND		21	3	ND		510890	Delta Premium	Rh	11			629217	7595829	1108199
2015-12-12	1899-12-31 07:07:15	#20-Avg(2)	Soil	PPM	243	48	31	4	149	31	205	17	101	9	ND		ND		ND		ND		ND		ND		21	3	ND		510890	Delta Premium	Rh	11			629217	7595804	1108200
2015-12-12	1899-12-31 07:09:18	#21-Avg(2)	Soil	PPM	226	46	28	4	108	30	157	16	83	8	ND		ND		ND		ND		ND		ND		20	3	ND		510890	Delta Premium	Rh	11			629217	7595779	1108201
2015-12-12	1899-12-31 07:10:58	#22-Avg(2)	Soil	PPM	247	44	29	4	138	29	152	16	72	8	ND		ND		ND		ND		ND		ND		17	3	ND		510890	Delta Premium	Rh	11			629217	7595754	1108202
2015-12-12	1899-12-31 07:12:56	#23-Avg(2)	Soil	PPM	323	47	35	4	156	30	154	16	69	8	ND		ND		ND		ND		ND		ND		19	3	ND		510890	Delta Premium	Rh	11			629217	7595729	1108203
2015-12-12	1899-12-31 07:14:53	#24-Avg(2)	Soil	PPM	347	46	24	4	235	30	109	15	70	8	ND		ND		ND		ND		ND		ND		16	3	ND		510890	Delta Premium	Rh	11			629217	7595704	1108204
2015-12-12	1899-12-31 07:16:47	#25-Avg(2)	Soil	PPM	344	45	28	3	144	29	125	15	75	8	ND		ND		ND		ND		ND		ND		17	3	ND		510890	Delta Premium	Rh	11			629217	7595679	1108205
2015-12-12	1899-12-31 07:18:33	#26-Avg(2)	Soil	PPM	293	45	31	4	162	29	97	15	63	7	ND		ND		ND		ND		ND		ND		16	3	ND		510890	Delta Premium	Rh	11			629217	7595654	1108206
2015-12-12	1899-12-31 07:20:24	#27-Avg(2)	Soil	PPM	305	45	28	4	121	28	145	16	59	7	ND		ND		ND		ND		ND		ND		15	3	ND		510890	Delta Premium	Rh	11			629217	7595629	1108207
2015-12-12	1899-12-31 07:22:18	#28-Avg(2)	Soil	PPM	325	45	29	4	128	28	105	15	69	7	ND		ND		ND		ND		ND		ND		14	3	ND		510890	Delta Premium	Rh	11			629217	7595604	1108208
2015-12-12	1899-12-31 07:24:03	#29-Avg(2)	Soil	PPM	346	47	29	4	91	29	142	16	64	8	ND		ND		ND		ND		ND		ND		26	3	ND		510890	Delta Premium	Rh	11			629217	7595579	1108209
2015-12-12	1899-12-31 07:25:55	#30-Avg(2)	Soil	PPM	487	50	36	4	182	31	128	16	66	8	ND		ND		ND		ND		ND		ND		18	3	ND		510890	Delta Premium	Rh	11			629217	7595554	1108210
2015-12-12	1899-12-31 07:27:52	#31-Avg(2)	Soil	PPM	490	48	27	4	207	30	158	16	65	8	ND		ND		ND		ND		ND		ND		20	3	ND		510890	Delta Premium	Rh	11			629218	7595529	1108211
2015-12-12	1899-12-31 07:29:54	#32-Avg(2)	Soil	PPM	231	43	27	3	123	28	111	15	69	7	ND		ND		ND		ND		ND		ND		24	3	ND		510890	Delta Premium	Rh	11			629218	7595504	1108212
2015-12-12	1899-12-31 07:31:54	#33-Avg(2)	Soil	PPM	239	43	23	3	201	29	166	16	65	7	ND		ND		ND		ND		ND		ND		33	3	ND		510890	Delta Premium	Rh	11			629218	7595479	1108213
2015-12-12	1899-12-31 07:33:48	#34-Avg(2)	Soil	PPM	167	43	28	4	112	28	190	16	96	8	ND		ND		ND		ND		ND		ND		38	3	ND		510890	Delta Premium	Rh	11			629218	7595454	1108214
2015-12-12	1899-12-31 07:35:41	#35-Avg(2)	Soil	PPM	177	42	24	3	143	28	160	16	78	8	ND		ND		ND		ND		ND		ND		42	3	ND		510890	Delta Premium	Rh	11			629218	7595429	1108215
2015-12-12	1899-12-31 07:37:33	#36-Avg(2)	Soil	PPM	212	47	32	4	106	30	160	17	82	8	ND		ND		ND		ND		ND		ND		52	4	ND		510890	Delta Premium	Rh	11			629218	7595404	1108216
2015-12-12	1899-12-31 07:39:23	#37-Avg(2)	Soil	PPM	ND		33	4	93	30	154	17	82	8	ND		ND		ND		ND		ND		ND		48	4	ND		510890	Delta Premium	Rh	11	DUP	1108213			1108217
2015-12-12	1899-12-31 07:46:49	#39-Avg(2)	Soil	PPM	ND		ND		ND		185	10	138	6	ND		ND		12	3	ND		ND		ND		ND		ND		510890	Delta Premium	Rh	11	BLANK				1108218
2015-12-12	1899-12-31 07:48:38	#40-Avg(2)	Soil	PPM	2454	92	44	5	2333	65	1274	36	118	10	ND		ND		ND		ND		ND		ND		11	3	ND		510890	Delta Premium	Rh	11	AMIS0329				1108219
2015-12-12	1899-12-31 07:50:44	#41-Avg(2)	Soil	PPM	158	46	34	4	99	30	155	17	93	8	ND		ND		ND		ND		ND		ND		49	4	ND		510890	Delta Premium	Rh	11			629218	7595379	1108220
2015-12-12	1899-12-31 07:52:26	#42-Avg(2)	Soil	PPM	ND		28	3	111	28	193	16	89	8	ND		ND		ND		ND		ND		ND		135	5	ND		510890	Delta Premium	Rh	11			629218	7595354	1108221
2015-12-12	1899-12-31 07:54:19	#43-Avg(2)	Soil	PPM	ND		16	3	88	27	142	15	63	7	ND		ND		ND		ND		ND		ND		56	4	ND		510890	Delta Premium	Rh	11			629218	7595329	1108222
2015-12-12	1899-12-31 07:56:12	#44-Avg(2)	Soil	PPM	ND		9	2	ND		112	14	47	7	ND		ND		ND		ND		ND		ND		29	3	ND		510890	Delta Premium	Rh	11			629218	7595304	1108223
2015-12-12	1899-12-31 07:58:00	#45-Avg(2)	Soil	PPM	ND		9	2	ND		56	13	34	6	ND		ND		ND		ND		ND		ND		23	3	ND		510890	Delta Premium	Rh	11			629218	7595279	1108224
2015-12-12	1899-12-31 08:08:19	#46-Avg(2)	Soil	PPM	154	41	23	3	110	28	112	15	57	7	ND		ND		ND		ND		ND		ND		16	3	ND		510890	Delta Premium	Rh	12			629308	7596169	1108225
2015-12-12	1899-12-31 08:10:25	#47-Avg(2)	Soil	PPM	166	42	26	3	91	28	83	15	62	7	ND		ND		ND		ND		ND		ND		21	3	ND		510890	Delta Premium	Rh	12			629308	7596144	1108226
2015-12-12	1899-12-31 08:12:32	#48-Avg(2)	Soil	PPM	209	44	31	4	97	29	110	15	77	8	ND		ND		ND		ND		ND		ND		17	3	ND		510890	Delta Premium	Rh	12			629308	7596119	1108227
2015-12-12	1899-12-31 08:14:33	#49-Avg(2)	Soil	PPM	216	45	28	4	116	29	161	16	76	8	ND		ND		ND		ND		ND		ND		21	3	ND		510890	Delta Premium	Rh	12			629308	7596094	1108228
2015-12-12	1899-12-31 08:16:26	#50-Avg(2)	Soil	PPM	245	48	26	4	144	30	186	17	88	8	ND		ND		ND		ND		ND		ND		32	4	ND		510890	Delta Premium	Rh	12			629308	7596069	1108229
2015-12-12	1899-12-31 08:18:43	#51-Avg(2)	Soil	PPM	166	45	29	4	103	30	209	17	91	8	ND		ND		ND		ND		ND		ND		37	4	ND		510890	Delta Premium	Rh	12			629308	7596044	1108230
2015-12-12	1899-12-31 08:20:54	#53-Avg(2)	Soil	PPM	173	45	34	4	ND		217	17	96	8	ND		ND		ND		ND		ND		ND		33	3	ND		510890	Delta Premium	Rh	12			629308	7596019	1108231
2015-12-12	1899-12-31 08:22:47	#54-Avg(2)	Soil	PPM	200	47	37	4	115	31	209	17	108	9	ND		ND		ND		ND		ND		ND		44	4	ND		510890	Delta Premium	Rh	12			629308	7595994	1108232
2015-12-12	1899-12-31 08:24:38	#55-Avg(2)	Soil	PPM	240	46	31	4	112	30	246	17	118	9	ND		ND		ND		ND		ND		ND		44	4	ND		510890	Delta Premium	Rh	12			629308	7595969	1108233
2015-12-12	1899-12-31 08:26:38	#56-Avg(2)	Soil	PPM	173	45	26	4	106	29	225	17	119	9	ND		ND		ND		ND		ND		ND		37	4	ND		510890	Delta Premium	Rh	12			629308	7595944	1108234
2015-12-12	1899-12-31 08:28:31	#57-Avg(2)	Soil	PPM	169	46	33	4	128	30	190	17	102	8	ND		ND		ND		ND		ND		ND		28	3	ND		510890	Delta Premium	Rh	12			629308	7595919	1108235
2015-12-12	1899-12-31 08:30:23	#58-Avg(2)	Soil	PPM	233	46	28	4	97	30	212	17	92	8	ND		ND		ND		ND		ND		ND		29	3	ND		510890	Delta Premium	Rh	12			629308	7595894	1108236
2015-12-12	1899-12-31 08:32:06	#59-Avg(2)	Soil	PPM	221	47	36	4	ND		209	17	112	9	ND		ND		ND		ND		ND		ND		29	3	ND		510890	Delta Premium	Rh	12			629308	7595869	1108237
2015-12-12	1899-12-31 08:33:50	#60-Avg(2)	Soil	PPM	225	45	30	4	92	29	162	16	86	8	ND		ND		ND		ND		ND		ND		21	3	ND		510890	Delta Premium	Rh	12			629308	7595844	1108238
2015-12-12	1899-12-31 08:35:37	#61-Avg(2)	Soil	PPM	202	43	26	4	156	29	132	16	68	8	ND		ND		ND		ND		ND		ND		19	3	ND		510890	Delta Premium	Rh	12			629308	7595819	1108239
2015-12-12	1899-12-31 08:37:44	#62-Avg(2)	Soil	PPM	ND		ND		ND		266	13	177	7	ND		ND		12	3	ND		ND		ND		ND		ND		510890	Delta Premium	Rh	12	BLANK				1108240
2015-12-12	1899-12-31 08:39:35	#63-Avg(2)	Soil	PPM	2298	91	46	5	2316	66	1250	36	105	10	ND		ND		ND		ND		ND		ND		ND		ND		510890	Delta Premium	Rh	12	AMIS0329				1108241
2015-12-12	1899-12-31 08:41:37	#64-Avg(2)	Soil	PPM	175	44	32	4	113	29	176	16	85	8	ND		ND		ND		ND		ND		ND		26	3	ND		510890	Delta Premium	Rh	12	DUP	1108238			1108242
2015-12-12	1899-12-31 08:43:21	#65-Avg(2)	Soil	PPM	235	45	23	3	120	29	114	16	66	8	ND		ND		ND		ND		ND		ND		14	3	ND		510890	Delta Premium	Rh	12			629308	7595794	1108243
2015-12-12	1899-12-31 08:45:06	#66-Avg(2)	Soil	PPM	227	46	30	4	123	30	151	16	82	8	ND		ND		ND		ND		ND		ND		19	3	ND		510890	Delta Premium	Rh	12			629308	7595769	1108244
2015-12-12	1899-12-31 08:46:58	#67-Avg(2)	Soil	PPM	246	43	34	4	165	28	170	16	81	8	ND		ND		ND		ND		ND		ND		19	3	ND		510890	Delta Premium	Rh	12			629309	7595744	1108245
2015-12-12	1899-12-31 08:48:56	#68-Avg(2)	Soil	PPM	293	44	32	4	103	28	147	15	84	8	ND		ND		ND		ND		ND		ND		17	3	ND		510890	Delta Premium	Rh	12			629309	7595719	1108246
2015-12-12	1899-12-31 08:50:48	#69-Avg(2)	Soil	PPM	337	46	23	3	180	29	123	16	73	8	ND		ND		ND		ND		ND		ND		16	3	ND		510890	Delta Premium	Rh	12			629309	7595694	1108247
2015-12-12	1899-12-31 08:52:46	#70-Avg(2)	Soil	PPM	373	48	30	4	114	30	132	16	64	8	ND		ND		ND		ND		ND		ND		19	3	ND		510890	Delta Premium	Rh	12			629309	7595669	1108248
2015-12-12	1899-12-31 08:54:27	#71-Avg(2)	Soil	PPM	253	45	26	4	137	29	119	16	64	8	ND		ND		ND		ND		ND		ND		19	3	ND		510890	Delta Premium	Rh	12			629309	7595644	1108249
2015-12-12	1899-12-31 08:56:29	#72-Avg(2)	Soil	PPM	375	48	26	4	190	30	105	16	75	8	ND		ND		ND		ND		ND		ND		16	3	ND		510890	Delta Premium	Rh	12			629309	7595619	1108250
2015-12-12	1899-12-31 08:58:21	#73-Avg(2)	Soil	PPM	378	48	29	4	128	29	120	16	54	7	ND		ND		ND		ND		ND		ND		20	3	ND		510890	Delta Premium	Rh	12			629309	7595594	1108251
2015-12-12	1899-12-31 09:00:18	#74-Avg(2)	Soil	PPM	252	45	28	3	112	29	90	15	90	8	ND		ND		ND		ND		ND		ND		18	3	ND		510890	Delta Premium	Rh	12			629309	7595569	1108252
2015-12-12	1899-12-31 09:02:15	#75-Avg(2)	Soil	PPM	259	47	28	4	123	30	117	16	74	8	ND		ND		ND		ND		ND		ND		23	3	ND		510890	Delta Premium	Rh	12			629309	7595544	1108253
2015-12-12	1899-12-31 09:04:15	#76-Avg(2)	Soil	PPM	247	46	28	4	120	30	126	16	85	8	ND		ND		ND		ND		ND		ND		24	3	ND		510890	Delta Premium	Rh	12			629309	7595519	1108254
2015-12-12	1899-12-31 09:06:09	#77-Avg(2)	Soil	PPM	190	43	28	3	118	28	125	15	90	8	ND		ND		ND		ND		ND		ND		28	3	ND		510890	Delta Premium	Rh	12			629309	7595494	1108255
2015-12-12	1899-12-31 09:08:19	#78-Avg(2)	Soil	PPM	210	42	18	3	116	28	141	15	68	7	ND		ND		ND		ND		ND		ND		28	3	ND		510890	Delta Premium	Rh	12			629309	7595469	1108256
2015-12-12	1899-12-31 09:09:54	#79-Avg(2)	Soil	PPM	182	42	19	3	90	28	173	16	79	8	ND		ND		ND		ND		ND		ND		39	3	ND		510890	Delta Premium	Rh	12			629309	7595444	1108257
2015-12-12	1899-12-31 09:11:49	#80-Avg(2)	Soil	PPM	177	44	29	4	ND		302	18	92	8	ND		ND		ND		ND		ND		ND		67	4	ND		510890	Delta Premium	Rh	12			629309	7595419	1108258
2015-12-12	1899-12-31 09:13:36	#81-Avg(2)	Soil	PPM	167	44	22	3	ND		987	27	69	8	ND		ND		ND		ND		ND		ND		45	4	ND		510890	Delta Premium	Rh	12			629309	7595394	1108259
2015-12-12	1899-12-31 09:15:36	#82-Avg(2)	Soil	PPM	ND		18	3	94	27	97	15	56	7	ND		ND		ND		ND		ND		ND		21	3	ND		510890	Delta Premium	Rh	12			629309	7595369	1108260
2015-12-12	1899-12-31 09:17:35	#83-Avg(2)	Soil	PPM	136	36	8	2	78	25	94	14	38	6	ND		ND		ND		ND		ND		ND		30	3	ND		510890	Delta Premium	Rh	12			629309	7595344	1108261
2015-12-12	1899-12-31 09:19:24	#84-Avg(2)	Soil	PPM	111	36	9	2	98	25	75	14	39	6	ND		ND		ND		ND		ND		ND		26	3	ND		510890	Delta Premium	Rh	12			629309	7595319	1108262
2015-12-12	1899-12-31 09:23:38	#85-Avg(2)	Soil	PPM	2335	97	47	5	2288	69	1267	38	102	11	ND		ND		ND		ND		ND		ND		14	3	ND		510890	Delta Premium	Rh	12	AMIS0329				1108263
2015-12-12	1899-12-31 09:25:30	#86-Avg(2)	Soil	PPM	241	45	27	4	89	29	299	18	98	8	ND		ND		ND		ND		ND		ND		67	4	ND		510890	Delta Premium	Rh	12	DUP	1108258			1108264
2015-12-12	1899-12-31 09:27:17	#87-Avg(2)	Soil	PPM	ND		ND		ND		236	13	193	8	ND		ND		10	3	ND		ND		ND		ND		ND		510890	Delta Premium	Rh	12	BLANK				1108265
2015-12-12	1899-12-31 09:30:57	#88-Avg(2)	Soil	PPM	163	40	19	3	ND		91	14	51	7	ND		ND		ND		ND		ND		ND		14	3	ND		510890	Delta Premium	Rh	13			629399	7596210	1108266
2015-12-12	1899-12-31 09:32:47	#89-Avg(2)	Soil	PPM	128	39	14	3	90	26	82	14	70	7	ND		ND		ND		ND		ND		ND		19	3	ND		510890	Delta Premium	Rh	13			629399	7596185	1108267
2015-12-12	1899-12-31 09:34:42	#90-Avg(2)	Soil	PPM	179	40	19	3	89	26	88	14	58	7	ND		ND		ND		ND		ND		ND		15	3	ND		510890	Delta Premium	Rh	13			629399	7596160	1108268
2015-12-12	1899-12-31 09:36:27	#91-Avg(2)	Soil	PPM	182	43	28	4	ND		131	15	64	7	ND		ND		ND		ND		ND		ND		23	3	ND		510890	Delta Premium	Rh	13			629399	7596135	1108269
2015-12-12	1899-12-31 09:38:34	#92-Avg(2)	Soil	PPM	140	44	31	4	140	30	153	16	75	8	ND		ND		ND		ND		ND		ND		24	3	ND		510890	Delta Premium	Rh	13			629399	7596110	1108270
2015-12-12	1899-12-31 09:40:23	#93-Avg(2)	Soil	PPM	225	46	26	4	124	30	142	16	83	8	ND		ND		ND		ND		ND		ND		28	3	ND		510890	Delta Premium	Rh	13			629399	7596085	1108271
2015-12-12	1899-12-31 09:42:15	#94-Avg(2)	Soil	PPM	223	47	34	4	112	30	190	17	115	9	ND		ND		ND		ND		ND		ND		40	4	ND		510890	Delta Premium	Rh	13			629399	7596060	1108272
2015-12-12	1899-12-31 09:44:16	#95-Avg(2)	Soil	PPM	155	44	27	4	96	29	188	17	106	8	ND		ND		ND		ND		ND		ND		51	4	ND		510890	Delta Premium	Rh	13			629399	7596035	1108273
2015-12-12	1899-12-31 09:45:57	#96-Avg(2)	Soil	PPM	298	46	27	4	96	29	300	18	120	9	ND		ND		ND		ND		ND		ND		75	4	ND		510890	Delta Premium	Rh	13			629399	7596010	1108274
2015-12-12	1899-12-31 09:47:36	#97-Avg(2)	Soil	PPM	158	45	33	4	104	30	340	19	123	9	ND		ND		ND		ND		ND		ND		67	4	ND		510890	Delta Premium	Rh	13			629400	7595985	1108275
2015-12-12	1899-12-31 09:49:32	#98-Avg(2)	Soil	PPM	199	46	32	4	ND		245	17	107	8	ND		ND		ND		ND		ND		ND		48	4	ND		510890	Delta Premium	Rh	13			629400	7595960	1108276
2015-12-12	1899-12-31 09:51:20	#99-Avg(2)	Soil	PPM	179	46	37	4	ND		307	18	108	8	ND		ND		ND		ND		ND		ND		42	4	ND		510890	Delta Premium	Rh	13			629400	7595935	1108277
2015-12-12	1899-12-31 09:53:25	#100-Avg(2)	Soil	PPM	205	45	28	4	126	29	350	18	98	8	ND		ND		ND		ND		ND		ND		32	3	ND		510890	Delta Premium	Rh	13			629400	7595910	1108278
2015-12-12	1899-12-31 09:55:15	#101-Avg(2)	Soil	PPM	229	43	25	3	108	28	229	16	72	8	ND		ND		ND		ND		ND		ND		30	3	ND		510890	Delta Premium	Rh	13			629400	7595885	1108279
2015-12-12	1899-12-31 09:57:16	#102-Avg(2)	Soil	PPM	188	43	26	3	144	29	200	16	70	8	ND		ND		ND		ND		ND		ND		28	3	ND		510890	Delta Premium	Rh	13			629400	7595860	1108280
2015-12-12	1899-12-31 09:59:05	#103-Avg(2)	Soil	PPM	197	43	21	3	103	28	165	16	73	8	ND		ND		ND		ND		ND		ND		21	3	ND		510890	Delta Premium	Rh	13			629400	7595835	1108281
2015-12-12	1899-12-31 10:01:07	#105-Avg(2)	Soil	PPM	184	43	22	3	124	29	120	16	69	8	ND		ND		ND		ND		ND		ND		20	3	ND		510890	Delta Premium	Rh	13			629400	7595810	1108282
2015-12-12	1899-12-31 10:03:00	#106-Avg(2)	Soil	PPM	204	42	27	3	117	28	134	15	65	7	ND		ND		ND		ND		ND		ND		17	3	ND		510890	Delta Premium	Rh	13			629400	7595785	1108283
2015-12-12	1899-12-31 10:04:52	#107-Avg(2)	Soil	PPM	243	42	22	3	115	27	139	15	53	7	ND		ND		ND		ND		ND		ND		19	3	ND		510890	Delta Premium	Rh	13			629400	7595760	1108284
2015-12-12	1899-12-31 10:06:50	#108-Avg(2)	Soil	PPM	196	47	31	4	ND		136	17	84	8	ND		ND		ND		ND		ND		ND		25	3	ND		510890	Delta Premium	Rh	13			629400	7595735	1108285
2015-12-12	1899-12-31 10:11:48	#109-Avg(2)	Soil	PPM	255	43	25	3	118	28	136	15	61	7	ND		ND		ND		ND		ND		ND		18	3	ND		510890	Delta Premium	Rh	13	DUP	1108284			1108286
2015-12-12	1899-12-31 10:17:56	#110-Avg(2)	Soil	PPM	ND		ND		ND		267	14	201	8	ND		ND		ND		ND		ND		ND		ND		ND		510890	Delta Premium	Rh	13	BLANK				1108287
2015-12-12	1899-12-31 10:19:41	#111-Avg(2)	Soil	PPM	2346	87	48	5	2294	62	1288	35	114	10	6.1	2	ND		ND		ND		ND		ND		ND		ND		510890	Delta Premium	Rh	13	AMIS0329				1108288
2015-12-12	1899-12-31 10:21:27	#112-Avg(2)	Soil	PPM	174	44	32	4	107	29	198	17	76	8	ND		ND		ND		ND		ND		ND		23	3	ND		510890	Delta Premium	Rh	13			629400	7595710	1108289
2015-12-12	1899-12-31 10:23:24	#113-Avg(2)	Soil	PPM	248	46	32	4	130	30	134	16	80	8	ND		ND		ND		ND		ND		ND		25	3	ND		510890	Delta Premium	Rh	13			629400	7595685	1108290
2015-12-12	1899-12-31 10:25:12	#114-Avg(2)	Soil	PPM	357	48	24	4	127	29	78	15	76	8	ND		ND		ND		ND		ND		ND		14	3	ND		510890	Delta Premium	Rh	13			629400	7595660	1108291
2015-12-12	1899-12-31 10:26:54	#115-Avg(2)	Soil	PPM	288	46	31	4	87	29	141	16	78	8	ND		ND		ND		ND		ND		ND		13	3	ND		510890	Delta Premium	Rh	13			629400	7595635	1108292
2015-12-12	1899-12-31 10:28:49	#116-Avg(2)	Soil	PPM	278	47	28	4	109	30	137	16	80	8	ND		ND		ND		ND		ND		ND		18	3	ND		510890	Delta Premium	Rh	13			629400	7595610	1108293
2015-12-12	1899-12-31 10:30:39	#117-Avg(2)	Soil	PPM	226	50	38	4	107	32	149	17	75	8	ND		ND		ND		ND		ND		ND		14	3	ND		510890	Delta Premium	Rh	13			629400	7595585	1108294
2015-12-12	1899-12-31 10:32:27	#118-Avg(2)	Soil	PPM	216	46	30	4	92	30	117	16	87	8	ND		ND		ND		ND		ND		ND		30	3	ND		510890	Delta Premium	Rh	13			629400	7595560	1108295
2015-12-12	1899-12-31 10:34:12	#119-Avg(2)	Soil	PPM	195	47	25	4	ND		99	16	82	8	ND		ND		ND		ND		ND		ND		20	3	ND		510890	Delta Premium	Rh	13			629400	7595535	1108296
2015-12-12	1899-12-31 10:36:24	#120-Avg(2)	Soil	PPM	194	46	32	4	115	30	113	16	82	8	ND		ND		ND		ND		ND		ND		24	3	ND		510890	Delta Premium	Rh	13			629400	7595510	1108297
2015-12-12	1899-12-31 10:38:20	#121-Avg(2)	Soil	PPM	196	47	36	4	113	30	155	17	89	8	ND		ND		ND		ND		ND		ND		23	3	ND		510890	Delta Premium	Rh	13			629400	7595485	1108298
2015-12-12	1899-12-31 10:40:11	#122-Avg(2)	Soil	PPM	186	43	26	4	114	29	138	16	76	8	ND		ND		ND		ND		ND		ND		22	3	ND		510890	Delta Premium	Rh	13			629401	7595460	1108299
2015-12-12	1899-12-31 10:42:24	#123-Avg(2)	Soil	PPM	ND		24	3	102	28	138	15	81	8	ND		ND		ND		ND		ND		ND		31	3	ND		510890	Delta Premium	Rh	13			629401	7595435	1108300
2015-12-12	1899-12-31 10:44:27	#124-Avg(2)	Soil	PPM	ND		13	2	ND		119	15	49	7	ND		ND		ND		ND		ND		ND		26	3	ND		510890	Delta Premium	Rh	13			629401	7595410	1108301
2015-12-12	1899-12-31 10:46:11	#125-Avg(2)	Soil	PPM	110	35	7.8	1.9	72	24	59	13	43	6	ND		ND		ND		ND		ND		ND		25	3	ND		510890	Delta Premium	Rh	13			629401	7595385	1108302
2015-12-12	1899-12-31 10:48:03	#126-Avg(2)	Soil	PPM	123	34	10.9	2	75	24	70	13	37	6	ND		ND		ND		ND		ND		ND		28	3	ND		510890	Delta Premium	Rh	13			629401	7595360	1108303
2015-12-14	1899-12-31 07:04:56	#3-Avg(2)	Soil	PPM	146	39	20	3	94	27	93	14	56	7	ND		ND		ND		ND		ND		ND		16	3	ND		510890	Delta Premium	Rh	14			629490	7596251	1108304
2015-12-14	1899-12-31 07:06:57	#4-Avg(2)	Soil	PPM	118	39	19	3	95	26	103	14	54	7	ND		ND		ND		ND		ND		ND		17	3	ND		510890	Delta Premium	Rh	14			629491	7596226	1108305
2015-12-14	1899-12-31 07:09:22	#5-Avg(2)	Soil	PPM	156	39	19	3	ND		121	14	72	7	ND		ND		ND		ND		ND		ND		15	3	ND		510890	Delta Premium	Rh	14			629491	7596201	1108306
2015-12-14	1899-12-31 07:11:29	#6-Avg(2)	Soil	PPM	170	43	32	4	98	29	140	16	75	8	ND		ND		ND		ND		ND		ND		21	3	ND		510890	Delta Premium	Rh	14			629491	7596176	1108307
2015-12-14	1899-12-31 07:13:24	#7-Avg(2)	Soil	PPM	292	47	36	4	ND		144	16	82	8	ND		ND		ND		ND		ND		ND		27	3	ND		510890	Delta Premium	Rh	14			629491	7596151	1108308
2015-12-14	1899-12-31 07:15:23	#8-Avg(2)	Soil	PPM	2274	87	44	5	2179	61	1255	35	105	10	ND		ND		ND		ND		ND		ND		14	3	ND		510890	Delta Premium	Rh	14	AMIS0329				1108309
2015-12-14	1899-12-31 07:18:06	#9-Avg(2)	Soil	PPM	ND		ND		ND		213	11	156	6	ND		ND		11	3	ND		ND		ND		ND		ND		510890	Delta Premium	Rh	14	BLANK				1108310
2015-12-14	1899-12-31 07:20:03	#10-Avg(2)	Soil	PPM	129	38	14	3	88	26	102	14	53	7	ND		ND		ND		ND		ND		ND		16	3	ND		510890	Delta Premium	Rh	14	DUP	1108305			1108311
2015-12-14	1899-12-31 07:21:55	#11-Avg(2)	Soil	PPM	191	44	28	4	111	29	175	16	90	8	ND		ND		ND		ND		ND		ND		35	3	ND		510890	Delta Premium	Rh	14			629491	7596126	1108312
2015-12-14	1899-12-31 07:24:00	#12-Avg(2)	Soil	PPM	ND		42	5	97	31	196	17	105	9	ND		ND		ND		ND		ND		ND		45	4	ND		510890	Delta Premium	Rh	14			629491	7596101	1108313
2015-12-14	1899-12-31 07:26:02	#13-Avg(2)	Soil	PPM	262	45	36	4	91	29	209	17	95	8	ND		ND		ND		ND		ND		ND		38	4	ND		510890	Delta Premium	Rh	14			629491	7596076	1108314
2015-12-14	1899-12-31 07:28:27	#14-Avg(2)	Soil	PPM	207	43	25	4	108	28	176	16	98	8	ND		ND		ND		ND		ND		ND		28	3	ND		510890	Delta Premium	Rh	14			629491	7596051	1108315
2015-12-14	1899-12-31 07:30:23	#15-Avg(2)	Soil	PPM	187	45	35	4	97	29	224	17	104	8	ND		ND		ND		ND		ND		ND		38	4	ND		510890	Delta Premium	Rh	14			629491	7596026	1108316
2015-12-14	1899-12-31 07:32:36	#16-Avg(2)	Soil	PPM	269	46	39	4	101	29	217	17	104	8	ND		ND		ND		ND		ND		ND		41	4	ND		510890	Delta Premium	Rh	14			629491	7596001	1108317
2015-12-14	1899-12-31 07:34:55	#17-Avg(2)	Soil	PPM	198	45	32	4	136	30	224	17	125	9	ND		ND		ND		ND		ND		ND		57	4	ND		510890	Delta Premium	Rh	14			629491	7595976	1108318
2015-12-14	1899-12-31 07:36:44	#18-Avg(2)	Soil	PPM	223	42	25	3	107	28	217	16	84	8	ND		ND		ND		ND		ND		ND		27	3	ND		510890	Delta Premium	Rh	14			629491	7595951	1108319
2015-12-14	1899-12-31 07:38:24	#19-Avg(2)	Soil	PPM	254	43	26	3	137	28	133	15	71	7	ND		ND		ND		ND		ND		ND		22	3	ND		510890	Delta Premium	Rh	14			629491	7595926	1108320
2015-12-14	1899-12-31 07:40:33	#20-Avg(2)	Soil	PPM	242	41	25	3	141	27	141	15	69	7	ND		ND		ND		ND		ND		ND		14	3	ND		510890	Delta Premium	Rh	14			629491	7595901	1108321
2015-12-14	1899-12-31 09:04:30	#50-Avg(2)	Soil	PPM	207	42	23	3	137	28	99	15	64	7	ND		ND		ND		ND		ND		ND		17	3	ND		510890	Delta Premium	Rh	14			629491	7595876	1108322
2015-12-14	1899-12-31 07:54:25	#27-Avg(2)	Soil	PPM	209	43	25	3	136	28	143	16	66	7	ND		ND		ND		ND		ND		ND		23	3	ND		510890	Delta Premium	Rh	14			629491	7595851	1108323
2015-12-14	1899-12-31 07:56:32	#28-Avg(2)	Soil	PPM	214	42	24	3	166	28	152	15	74	7	ND		ND		ND		ND		ND		ND		24	3	ND		510890	Delta Premium	Rh	14			629491	7595826	1108324
2015-12-14	1899-12-31 07:58:30	#29-Avg(2)	Soil	PPM	126	40	23	3	118	28	168	16	66	7	ND		ND		ND		ND		ND		ND		17	3	ND		510890	Delta Premium	Rh	14			629491	7595801	1108325
2015-12-14	1899-12-31 08:00:26	#30-Avg(2)	Soil	PPM	215	43	26	3	126	28	169	16	63	7	ND		ND		ND		ND		ND		ND		16	3	ND		510890	Delta Premium	Rh	14			629491	7595776	1108326
2015-12-14	1899-12-31 08:03:00	#31-Avg(2)	Soil	PPM	158	43	32	4	148	29	178	16	74	8	ND		ND		ND		ND		ND		ND		19	3	ND		510890	Delta Premium	Rh	14			629491	7595751	1108327
2015-12-14	1899-12-31 08:05:06	#32-Avg(2)	Soil	PPM	255	46	33	4	95	29	188	17	98	8	ND		ND		ND		ND		ND		ND		30	3	ND		510890	Delta Premium	Rh	14			629491	7595726	1108328
2015-12-14	1899-12-31 08:07:04	#33-Avg(2)	Soil	PPM	186	44	20	4	110	29	167	16	84	8	ND		ND		ND		ND		ND		ND		30	3	ND		510890	Delta Premium	Rh	14			629491	7595701	1108329
2015-12-14	1899-12-31 08:09:20	#34-Avg(2)	Soil	PPM	233	46	30	4	145	30	223	17	92	8	ND		ND		ND		ND		ND		ND		34	3	ND		510890	Delta Premium	Rh	14			629492	7595676	1108330
2015-12-14	1899-12-31 08:11:21	#35-Avg(2)	Soil	PPM	ND		35	5	ND		281	20	87	9	ND		ND		ND		ND		ND		ND		32	4	ND		510890	Delta Premium	Rh	14			629492	7595651	1108331
2015-12-14	1899-12-31 08:13:08	#36-Avg(2)	Soil	PPM	211	42	25	3	126	28	154	15	66	7	ND		ND		ND		ND		ND		ND		15	3	ND		510890	Delta Premium	Rh	14	DUP	1108026			1108332
2015-12-14	1899-12-31 08:15:20	#37-Avg(2)	Soil	PPM	2251	87	47	5	2234	62	1252	35	103	10	ND		ND		ND		ND		ND		ND		11	3	ND		510890	Delta Premium	Rh	14	AMIS0329				1108333
2015-12-14	1899-12-31 08:17:12	#38-Avg(2)	Soil	PPM	ND		ND		ND		284	13	198	8	ND		ND		10	3	ND		ND		ND		ND		ND		510890	Delta Premium	Rh	14	BLANK				1108334
2015-12-14	1899-12-31 08:18:56	#39-Avg(2)	Soil	PPM	257	48	32	4	ND		177	17	90	8	ND		ND		ND		ND		ND		ND		24	3	ND		510890	Delta Premium	Rh	14			629492	7595626	1108335
2015-12-14	1899-12-31 08:20:52	#40-Avg(2)	Soil	PPM	258	53	36	5	ND		131	18	101	9	ND		ND		ND		ND		ND		ND		16	3	ND		510890	Delta Premium	Rh	14			629492	7595601	1108336
2015-12-14	1899-12-31 08:22:28	#41-Avg(2)	Soil	PPM	163	52	38	5	ND		148	18	103	9	ND		ND		ND		ND		ND		ND		16	3	ND		510890	Delta Premium	Rh	14			629492	7595576	1108337
2015-12-14	1899-12-31 08:24:40	#42-Avg(2)	Soil	PPM	234	48	33	4	96	30	144	17	89	8	ND		ND		ND		ND		ND		ND		17	3	ND		510890	Delta Premium	Rh	14			629492	7595551	1108338
2015-12-14	1899-12-31 08:26:50	#43-Avg(2)	Soil	PPM	ND		33	4	104	31	135	17	87	8	ND		ND		ND		ND		ND		ND		24	3	ND		510890	Delta Premium	Rh	14			629492	7595526	1108339
2015-12-14	1899-12-31 08:28:36	#44-Avg(2)	Soil	PPM	147	40	23	3	ND		109	15	76	7	ND		ND		ND		ND		ND		ND		27	3	ND		510890	Delta Premium	Rh	14			629492	7595501	1108340
2015-12-14	1899-12-31 08:30:27	#45-Avg(2)	Soil	PPM	ND		19	3	ND		105	16	59	8	ND		ND		ND		ND		ND		ND		26	3	ND		510890	Delta Premium	Rh	14			629492	7595476	1108341
2015-12-14	1899-12-31 08:32:34	#46-Avg(2)	Soil	PPM	ND		10	2	88	26	86	14	40	7	ND		ND		ND		ND		ND		ND		26	3	ND		510890	Delta Premium	Rh	14			629492	7595451	1108342
2015-12-14	1899-12-31 08:34:23	#47-Avg(2)	Soil	PPM	ND		12	2	88	25	79	13	51	7	ND		ND		ND		ND		ND		ND		27	3	ND		510890	Delta Premium	Rh	14			629492	7595426	1108343
2015-12-14	1899-12-31 08:35:58	#48-Avg(2)	Soil	PPM	112	35	10	2	ND		73	13	46	6	ND		ND		ND		ND		ND		ND		24	3	ND		510890	Delta Premium	Rh	14			629492	7595401	1108344
2016-01-07	1899-12-31 06:59:11	#4-Avg(2)	Soil	PPM	199	40	23	3	109	27	87	14	64	7	ND		ND		ND		ND		ND		ND		22	3	ND		510890	Delta Premium	Rh	15			629582	7596291	1108345
2016-01-07	1899-12-31 07:01:10	#5-Avg(2)	Soil	PPM	ND		22	3	79	26	86	14	57	7	ND		ND		ND		ND		ND		ND		15	3	ND		510890	Delta Premium	Rh	15			629582	7596266	1108346
2016-01-07	1899-12-31 07:03:09	#6-Avg(2)	Soil	PPM	160	43	27	4	ND		119	15	67	7	ND		ND		ND		ND		ND		ND		15	3	ND		510890	Delta Premium	Rh	15			629582	7596241	1108347
2016-01-07	1899-12-31 07:04:49	#7-Avg(2)	Soil	PPM	198	44	31	4	ND		112	15	77	8	ND		ND		ND		ND		ND		ND		11	3	ND		510890	Delta Premium	Rh	15			629582	7596216	1108348
2016-01-07	1899-12-31 07:06:33	#8-Avg(2)	Soil	PPM	189	46	36	4	ND		130	16	89	8	ND		ND		ND		ND		ND		ND		18	3	ND		510890	Delta Premium	Rh	15			629582	7596191	1108349
2016-01-07	1899-12-31 07:08:24	#9-Avg(2)	Soil	PPM	256	47	37	4	ND		127	16	99	8	ND		ND		ND		ND		ND		ND		20	3	ND		510890	Delta Premium	Rh	15			629582	7596166	1108350
2016-01-07	1899-12-31 07:10:13	#10-Avg(2)	Soil	PPM	199	45	36	4	114	29	175	16	103	8	ND		ND		ND		ND		ND		ND		47	4	ND		510890	Delta Premium	Rh	15			629582	7596141	1108351
2016-01-07	1899-12-31 07:11:58	#11-Avg(2)	Soil	PPM	177	45	37	4	ND		198	17	105	8	ND		ND		ND		ND		ND		ND		59	4	ND		510890	Delta Premium	Rh	15			629582	7596116	1108352
2016-01-07	1899-12-31 07:13:44	#12-Avg(2)	Soil	PPM	263	47	39	4	ND		258	17	109	8	ND		ND		ND		ND		ND		ND		66	4	ND		510890	Delta Premium	Rh	15			629582	7596091	1108353
2016-01-07	1899-12-31 07:15:55	#13-Avg(2)	Soil	PPM	217	46	36	4	ND		291	18	117	9	ND		ND		ND		ND		ND		ND		57	4	ND		510890	Delta Premium	Rh	15			629582	7596066	1108354
2016-01-07	1899-12-31 07:19:35	#14-Avg(2)	Soil	PPM	ND		ND		ND		295	14	215	8	ND		ND		ND		ND		ND		ND		ND		ND		510890	Delta Premium	Rh	15	Blank				1108355
2016-01-07	1899-12-31 07:21:37	#15-Avg(2)	Soil	PPM	162	45	41	4	ND		305	18	114	8	ND		ND		ND		ND		ND		ND		56	4	ND		510890	Delta Premium	Rh	15	Dup	1108354			1108356
2016-01-07	1899-12-31 07:23:52	#16-Avg(2)	Soil	PPM	2376	94	48	5	2283	66	1288	37	106	10	ND		ND		ND		ND		ND		ND		ND		ND		510890	Delta Premium	Rh	15	AMIS 0329				1108357
2016-01-07	1899-12-31 07:25:51	#17-Avg(2)	Soil	PPM	249	46	39	4	ND		206	17	92	8	ND		ND		ND		ND		ND		ND		37	4	ND		510890	Delta Premium	Rh	15			629582	7596041	1108358
2016-01-07	1899-12-31 07:27:44	#18-Avg(2)	Soil	PPM	214	45	31	4	139	30	183	17	75	8	ND		ND		ND		ND		ND		ND		22	3	ND		510890	Delta Premium	Rh	15			629582	7596016	1108359
2016-01-07	1899-12-31 07:29:43	#19-Avg(2)	Soil	PPM	193	43	26	3	170	29	117	15	68	7	ND		ND		ND		ND		ND		ND		16	3	ND		510890	Delta Premium	Rh	15			629582	7595991	1108360
2016-01-07	1899-12-31 07:36:49	#20-Avg(2)	Soil	PPM	344	44	23	3	184	28	91	15	73	7	ND		ND		ND		ND		ND		ND		16	3	ND		510890	Delta Premium	Rh	15			629582	7595966	1108361
2016-01-07	1899-12-31 07:40:49	#21-Avg(2)	Soil	PPM	354	44	24	3	136	28	87	15	76	7	ND		ND		ND		ND		ND		ND		15	3	ND		510890	Delta Premium	Rh	15			629582	7595941	1108362
2016-01-07	1899-12-31 07:42:48	#22-Avg(2)	Soil	PPM	150	41	24	3	119	28	107	15	70	7	ND		ND		ND		ND		ND		ND		18	3	ND		510890	Delta Premium	Rh	15			629583	7595916	1108363
2016-01-07	1899-12-31 07:44:44	#23-Avg(2)	Soil	PPM	195	40	24	3	102	27	131	15	77	7	ND		ND		ND		ND		ND		ND		16	3	ND		510890	Delta Premium	Rh	15			629583	7595891	1108364
2016-01-07	1899-12-31 07:46:41	#24-Avg(2)	Soil	PPM	ND		21	3	ND		101	17	80	8	ND		ND		ND		ND		ND		ND		12	3	ND		510890	Delta Premium	Rh	15			629583	7595866	1108365
2016-01-07	1899-12-31 07:48:36	#25-Avg(2)	Soil	PPM	158	40	28	3	93	27	182	15	80	7	ND		ND		ND		ND		ND		ND		16	3	ND		510890	Delta Premium	Rh	15			629583	7595841	1108366
2016-01-07	1899-12-31 07:50:31	#26-Avg(2)	Soil	PPM	210	42	31	3	ND		228	16	84	8	ND		ND		ND		ND		ND		ND		22	3	ND		510890	Delta Premium	Rh	15			629583	7595816	1108367
2016-01-07	1899-12-31 07:52:20	#27-Avg(2)	Soil	PPM	267	45	37	4	127	29	255	17	92	8	ND		ND		ND		ND		ND		ND		19	3	ND		510890	Delta Premium	Rh	15			629583	7595791	1108368
2016-01-07	1899-12-31 07:54:13	#28-Avg(2)	Soil	PPM	236	44	31	4	101	28	223	16	86	8	ND		ND		ND		ND		ND		ND		25	3	ND		510890	Delta Premium	Rh	15			629583	7595766	1108369
2016-01-07	1899-12-31 07:56:09	#29-Avg(2)	Soil	PPM	221	44	33	4	108	29	225	17	88	8	ND		ND		ND		ND		ND		ND		35	3	ND		510890	Delta Premium	Rh	15			629583	7595741	1108370
2016-01-07	1899-12-31 07:58:05	#30-Avg(2)	Soil	PPM	199	46	34	4	134	30	215	17	102	8	ND		ND		ND		ND		ND		ND		33	3	ND		510890	Delta Premium	Rh	15			629583	7595716	1108371
2016-01-07	1899-12-31 08:00:19	#31-Avg(2)	Soil	PPM	182	46	35	4	ND		227	17	99	8	ND		ND		ND		ND		ND		ND		47	4	ND		510890	Delta Premium	Rh	15			629583	7595691	1108372
2016-01-07	1899-12-31 08:02:21	#32-Avg(2)	Soil	PPM	188	48	38	5	ND		245	18	105	9	ND		ND		ND		ND		ND		ND		52	4	ND		510890	Delta Premium	Rh	15			629583	7595666	1108373
2016-01-07	1899-12-31 08:04:20	#33-Avg(2)	Soil	PPM	166	46	40	4	ND		227	17	125	9	ND		ND		ND		ND		ND		ND		58	4	ND		510890	Delta Premium	Rh	15			629583	7595641	1108374
2016-01-07	1899-12-31 08:06:09	#34-Avg(2)	Soil	PPM	242	47	40	4	ND		197	17	94	8	ND		ND		ND		ND		ND		ND		29	3	ND		510890	Delta Premium	Rh	15			629583	7595616	1108375
2016-01-07	1899-12-31 08:08:09	#35-Avg(2)	Soil	PPM	170	47	38	4	ND		155	17	78	8	ND		ND		ND		ND		ND		ND		27	3	ND		510890	Delta Premium	Rh	15			629583	7595591	1108376
2016-01-07	1899-12-31 08:10:03	#36-Avg(2)	Soil	PPM	194	44	31	4	ND		156	16	64	8	ND		ND		ND		ND		ND		ND		33	3	ND		510890	Delta Premium	Rh	15			629583	7595566	1108377
2016-01-07	1899-12-31 08:13:40	#37-Avg(2)	Soil	PPM	2343	93	58	5	2224	65	1265	37	117	11	ND		ND		ND		ND		ND		ND		ND		ND		510890	Delta Premium	Rh	15	AMIS 0329				1108378
2016-01-07	1899-12-31 08:15:28	#38-Avg(2)	Soil	PPM	ND		ND		ND		330	14	216	8	ND		ND		ND		ND		ND		ND		ND		ND		510890	Delta Premium	Rh	15	Blank				1108379
2016-01-07	1899-12-31 08:17:36	#39-Avg(2)	Soil	PPM	ND		27	4	ND		129	15	74	7	ND		ND		ND		ND		ND		ND		30	3	ND		510890	Delta Premium	Rh	15	Dup	1110377			1108380
2016-01-07	1899-12-31 08:19:47	#40-Avg(2)	Soil	PPM	ND		25	3	110	28	126	15	65	7	ND		ND		ND		ND		ND		ND		23	3	ND		510890	Delta Premium	Rh	15			629583	7595541	1108381
2016-01-07	1899-12-31 08:21:34	#41-Avg(2)	Soil	PPM	113	37	17	3	ND		81	14	58	7	ND		ND		ND		ND		ND		ND		23	3	ND		510890	Delta Premium	Rh	15			629583	7595516	1108382
2016-01-07	1899-12-31 08:23:33	#42-Avg(2)	Soil	PPM	120	36	15	2	ND		64	13	35	6	ND		ND		ND		ND		ND		ND		24	3	ND		510890	Delta Premium	Rh	15			629583	7595491	1108383
2016-01-07	1899-12-31 08:25:15	#43-Avg(2)	Soil	PPM	ND		11	2	ND		62	14	38	6	ND		ND		ND		ND		ND		ND		27	3	ND		510890	Delta Premium	Rh	15			629583	7595466	1108384
2016-01-07	1899-12-31 08:27:16	#44-Avg(2)	Soil	PPM	ND		14	2	ND		54	13	44	6	ND		6.1	1.5	ND		ND		ND		ND		24	3	ND		510890	Delta Premium	Rh	15			629583	7595441	1108385
2016-01-07	1899-12-31 08:33:45	#45-Avg(2)	Soil	PPM	ND		21	3	96	27	106	15	51	7	ND		ND		ND		ND		ND		ND		20	3	ND		510890	Delta Premium	Rh	16			629673	7596332	1108386
2016-01-07	1899-12-31 08:35:56	#46-Avg(2)	Soil	PPM	162	40	24	3	ND		128	15	69	7	ND		ND		ND		ND		ND		ND		9	3	ND		510890	Delta Premium	Rh	16			629673	7596307	1108387
2016-01-07	1899-12-31 08:39:04	#47-Avg(2)	Soil	PPM	175	42	27	3	98	28	113	15	69	7	ND		ND		ND		ND		ND		ND		16	3	ND		510890	Delta Premium	Rh	16			629673	7596282	1108388
2016-01-07	1899-12-31 08:41:04	#48-Avg(2)	Soil	PPM	148	43	28	4	88	28	101	15	85	8	ND		ND		ND		ND		ND		ND		15	3	ND		510890	Delta Premium	Rh	16			629673	7596257	1108389
2016-01-07	1899-12-31 08:43:42	#49-Avg(2)	Soil	PPM	194	46	41	4	ND		105	16	73	8	ND		ND		ND		ND		ND		ND		17	3	ND		510890	Delta Premium	Rh	16			629673	7596232	1108390
2016-01-07	1899-12-31 08:45:50	#50-Avg(2)	Soil	PPM	157	44	30	4	ND		114	16	102	8	ND		ND		ND		ND		ND		ND		15	3	ND		510890	Delta Premium	Rh	16			629673	7596207	1108391
2016-01-07	1899-12-31 08:47:47	#51-Avg(2)	Soil	PPM	267	47	39	4	ND		141	16	105	8	ND		ND		ND		ND		ND		ND		18	3	ND		510890	Delta Premium	Rh	16			629673	7596182	1108392
2016-01-07	1899-12-31 08:49:46	#52-Avg(2)	Soil	PPM	149	42	32	4	ND		128	15	89	8	ND		ND		ND		ND		ND		ND		20	3	ND		510890	Delta Premium	Rh	16			629673	7596157	1108393
2016-01-07	1899-12-31 08:51:52	#53-Avg(2)	Soil	PPM	239	45	39	4	96	29	163	16	103	8	ND		ND		ND		ND		ND		ND		46	4	ND		510890	Delta Premium	Rh	16			629674	7596132	1108394
2016-01-07	1899-12-31 08:53:37	#54-Avg(2)	Soil	PPM	177	44	37	4	ND		140	16	94	8	ND		ND		ND		ND		ND		ND		36	3	ND		510890	Delta Premium	Rh	16			629674	7596107	1108395
2016-01-07	1899-12-31 08:55:41	#55-Avg(2)	Soil	PPM	243	47	43	4	ND		163	16	102	8	ND		ND		ND		ND		ND		ND		30	3	ND		510890	Delta Premium	Rh	16			629674	7596082	1108396
2016-01-07	1899-12-31 08:57:23	#56-Avg(2)	Soil	PPM	238	44	36	4	91	28	153	16	86	8	ND		ND		ND		ND		ND		ND		27	3	ND		510890	Delta Premium	Rh	16			629674	7596057	1108397
2016-01-07	1899-12-31 09:00:10	#58-Avg(2)	Soil	PPM	293	46	36	4	98	29	148	16	82	8	ND		ND		ND		ND		ND		ND		17	3	ND		510890	Delta Premium	Rh	16			629674	7596032	1108398
2016-01-07	1899-12-31 09:02:55	#59-Avg(2)	Soil	PPM	222	42	25	3	160	28	98	15	56	7	ND		ND		ND		ND		ND		ND		18	3	ND		510890	Delta Premium	Rh	16			629674	7596007	1108399
2016-01-07	1899-12-31 09:05:02	#60-Avg(2)	Soil	PPM	264	42	21	3	115	27	126	15	59	7	ND		ND		ND		ND		ND		ND		19	3	ND		510890	Delta Premium	Rh	16			629674	7595982	1108400
2016-01-07	1899-12-31 09:11:37	#61-Avg(2)	Soil	PPM	284	43	34	4	99	28	117	15	65	7	ND		ND		ND		ND		ND		ND		18	3	ND		510890	Delta Premium	Rh	16	Dup	1110398			1108401
2016-01-07	1899-12-31 09:13:35	#62-Avg(2)	Soil	PPM	2375	91	56	5	2295	65	1284	36	101	10	ND		ND		ND		ND		ND		ND		ND		ND		510890	Delta Premium	Rh	16	AMIS 0329				1108402
2016-01-07	1899-12-31 09:15:31	#63-Avg(2)	Soil	PPM	ND		ND		ND		284	14	208	8	ND		ND		ND		ND		ND		ND		ND		ND		510890	Delta Premium	Rh	16	Blank				1108403
2016-01-07	1899-12-31 09:17:18	#64-Avg(2)	Soil	PPM	239	41	24	3	132	27	96	15	52	7	ND		ND		ND		ND		ND		ND		14	3	ND		510890	Delta Premium	Rh	16			629674	7595957	1108404
2016-01-07	1899-12-31 09:19:04	#65-Avg(2)	Soil	PPM	176	41	26	3	158	28	116	15	71	7	ND		ND		ND		ND		ND		ND		18	3	ND		510890	Delta Premium	Rh	16			629674	7595932	1108405
2016-01-07	1899-12-31 09:20:48	#66-Avg(2)	Soil	PPM	248	42	25	3	129	28	126	15	83	8	ND		ND		ND		ND		ND		ND		11	3	ND		510890	Delta Premium	Rh	16			629674	7595907	1108406
2016-01-07	1899-12-31 09:22:55	#67-Avg(2)	Soil	PPM	160	41	25	3	127	28	110	15	66	7	ND		ND		ND		ND		ND		ND		17	3	ND		510890	Delta Premium	Rh	16			629674	7595882	1108407
2016-01-07	1899-12-31 09:24:54	#68-Avg(2)	Soil	PPM	144	41	25	3	112	28	120	15	72	7	ND		ND		ND		ND		ND		ND		14	3	ND		510890	Delta Premium	Rh	16			629674	7595857	1108408
2016-01-07	1899-12-31 09:26:42	#69-Avg(2)	Soil	PPM	210	43	29	3	121	29	122	15	67	8	ND		ND		ND		ND		ND		ND		17	3	ND		510890	Delta Premium	Rh	16			629674	7595832	1108409
2016-01-07	1899-12-31 09:28:41	#70-Avg(2)	Soil	PPM	194	44	38	4	94	29	150	16	80	8	ND		ND		ND		ND		ND		ND		22	3	ND		510890	Delta Premium	Rh	16			629674	7595807	1108410
2016-01-07	1899-12-31 09:30:29	#71-Avg(2)	Soil	PPM	279	46	35	4	106	29	197	16	104	8	ND		ND		ND		ND		ND		ND		41	4	ND		510890	Delta Premium	Rh	16			629674	7595782	1108411
2016-01-07	1899-12-31 09:32:18	#72-Avg(2)	Soil	PPM	189	42	23	3	117	28	185	16	98	8	ND		ND		ND		ND		ND		ND		43	4	ND		510890	Delta Premium	Rh	16			629674	7595757	1108412
2016-01-07	1899-12-31 09:34:02	#73-Avg(2)	Soil	PPM	200	47	44	4	ND		180	17	111	9	ND		ND		ND		ND		ND		ND		53	4	ND		510890	Delta Premium	Rh	16			629674	7595732	1108413
2016-01-07	1899-12-31 09:35:40	#74-Avg(2)	Soil	PPM	148	48	50	5	ND		260	18	96	9	ND		ND		ND		ND		ND		ND		42	4	ND		510890	Delta Premium	Rh	16			629674	7595707	1108414
2016-01-07	1899-12-31 09:37:24	#75-Avg(2)	Soil	PPM	304	49	42	4	94	31	317	19	113	9	ND		ND		ND		ND		ND		ND		53	4	ND		510890	Delta Premium	Rh	16			629674	7595682	1108415
2016-01-07	1899-12-31 09:39:20	#76-Avg(2)	Soil	PPM	281	45	31	4	116	29	174	16	98	8	ND		ND		ND		ND		ND		ND		38	3	ND		510890	Delta Premium	Rh	16			629674	7595657	1108416
2016-01-07	1899-12-31 09:41:12	#77-Avg(2)	Soil	PPM	202	43	30	4	ND		159	16	111	8	ND		ND		ND		ND		ND		ND		66	4	ND		510890	Delta Premium	Rh	16			629674	7595632	1108417
2016-01-07	1899-12-31 09:43:00	#78-Avg(2)	Soil	PPM	ND		25	3	ND		123	15	82	8	ND		ND		ND		ND		ND		ND		31	3	ND		510890	Delta Premium	Rh	16			629675	7595607	1108418
2016-01-07	1899-12-31 09:45:00	#79-Avg(2)	Soil	PPM	ND		17	3	ND		96	14	56	7	ND		ND		ND		ND		ND		ND		25	3	ND		510890	Delta Premium	Rh	16			629675	7595582	1108419
2016-01-07	1899-12-31 09:46:52	#80-Avg(2)	Soil	PPM	ND		15	2	ND		107	14	51	6	ND		ND		ND		ND		ND		ND		18	3	ND		510890	Delta Premium	Rh	16			629675	7595557	1108420
2016-01-07	1899-12-31 09:48:39	#81-Avg(2)	Soil	PPM	ND		15	2	ND		69	13	45	6	ND		ND		ND		ND		ND		ND		17	3	ND		510890	Delta Premium	Rh	16			629675	7595532	1108421
2016-01-07	1899-12-31 09:50:24	#82-Avg(2)	Soil	PPM	ND		11	2	ND		62	13	37	6	ND		ND		ND		ND		ND		ND		18	3	ND		510890	Delta Premium	Rh	16			629675	7595507	1108422
2016-01-07	1899-12-31 10:02:28	#83-Avg(2)	Soil	PPM	ND		13	2	ND		69	13	39	6	ND		ND		ND		ND		ND		ND		23	3	ND		510890	Delta Premium	Rh	16			629675	7595482	1108423
2016-01-07	1899-12-31 10:05:37	#84-Avg(2)	Soil	PPM	2385	94	46	5	2265	66	1284	37	101	10	ND		3.8	1.1	ND		ND		ND		ND		ND		ND		510890	Delta Premium	Rh	16	AMIS 0329				1108424
2016-01-07	1899-12-31 10:07:22	#85-Avg(2)	Soil	PPM	ND		ND		ND		261	13	195	8	ND		ND		13	3	ND		ND		ND		ND		ND		510890	Delta Premium	Rh	16	Blank				1108425
2016-01-07	1899-12-31 10:09:18	#86-Avg(2)	Soil	PPM	ND		13	2	ND		52	13	42	6	ND		ND		ND		ND		ND		ND		19	3	ND		510890	Delta Premium	Rh	16	Dup	1110422			1108426
2016-01-07	1899-12-31 10:19:49	#87-Avg(2)	Soil	PPM	141	42	24	3	ND		83	15	69	7	ND		ND		ND		ND		ND		ND		17	3	ND		510890	Delta Premium	Rh	17			629765	7596373	1108427
2016-01-07	1899-12-31 10:22:39	#88-Avg(2)	Soil	PPM	134	44	29	4	132	29	80	15	74	8	ND		ND		ND		ND		ND		ND		16	3	ND		510890	Delta Premium	Rh	17			629765	7596348	1108428
2016-01-07	1899-12-31 10:24:30	#89-Avg(2)	Soil	PPM	169	44	28	4	122	29	102	15	65	7	ND		ND		ND		ND		ND		ND		12	3	ND		510890	Delta Premium	Rh	17			629765	7596323	1108429
2016-01-07	1899-12-31 10:26:07	#90-Avg(2)	Soil	PPM	228	45	38	4	ND		140	16	87	8	ND		ND		ND		ND		ND		ND		14	3	ND		510890	Delta Premium	Rh	17			629765	7596298	1108430
2016-01-07	1899-12-31 10:27:51	#91-Avg(2)	Soil	PPM	154	45	31	4	ND		99	16	75	8	ND		ND		ND		ND		ND		ND		16	3	ND		510890	Delta Premium	Rh	17			629765	7596273	1108431
2016-01-07	1899-12-31 10:29:39	#92-Avg(2)	Soil	PPM	216	44	26	4	124	29	90	15	100	8	ND		ND		ND		ND		ND		ND		17	3	ND		510890	Delta Premium	Rh	17			629765	7596248	1108432
2016-01-07	1899-12-31 10:31:16	#93-Avg(2)	Soil	PPM	242	46	38	4	ND		122	16	97	8	ND		ND		ND		ND		ND		ND		16	3	ND		510890	Delta Premium	Rh	17			629765	7596223	1108433
2016-01-07	1899-12-31 10:33:04	#94-Avg(2)	Soil	PPM	198	46	42	4	ND		108	16	88	8	ND		ND		ND		ND		ND		ND		9	3	ND		510890	Delta Premium	Rh	17			629765	7596198	1108434
2016-01-07	1899-12-31 10:36:29	#95-Avg(2)	Soil	PPM	270	47	40	4	108	30	144	16	99	8	ND		ND		ND		ND		ND		ND		16	3	ND		510890	Delta Premium	Rh	17			629765	7596173	1108435
2016-01-07	1899-12-31 10:38:09	#96-Avg(2)	Soil	PPM	217	43	26	4	ND		111	15	95	8	ND		ND		ND		ND		ND		ND		22	3	ND		510890	Delta Premium	Rh	17			629765	7596148	1108436
2016-01-07	1899-12-31 10:39:49	#97-Avg(2)	Soil	PPM	235	43	29	4	ND		168	16	84	8	ND		ND		ND		ND		ND		ND		17	3	ND		510890	Delta Premium	Rh	17			629765	7596123	1108437
2016-01-07	1899-12-31 10:41:32	#98-Avg(2)	Soil	PPM	222	41	28	3	92	27	162	15	68	7	ND		ND		ND		ND		ND		ND		17	3	ND		510890	Delta Premium	Rh	17			629765	7596098	1108438
2016-01-07	1899-12-31 10:43:17	#99-Avg(2)	Soil	PPM	195	43	31	4	150	29	154	16	71	8	ND		ND		ND		ND		ND		ND		14	3	ND		510890	Delta Premium	Rh	17			629765	7596073	1108439
2016-01-07	1899-12-31 10:45:17	#100-Avg(2)	Soil	PPM	349	44	23	3	129	27	124	15	68	7	ND		ND		ND		ND		ND		ND		16	3	ND		510890	Delta Premium	Rh	17			629765	7596048	1108440
2016-01-07	1899-12-31 10:47:17	#101-Avg(2)	Soil	PPM	220	41	23	3	153	28	102	15	71	7	ND		ND		ND		ND		ND		ND		13	3	ND		510890	Delta Premium	Rh	17			629765	7596023	1108441
2016-01-07	1899-12-31 10:49:01	#102-Avg(2)	Soil	PPM	227	42	27	3	113	28	116	15	72	7	ND		ND		ND		ND		ND		ND		12	3	ND		510890	Delta Premium	Rh	17			629765	7595998	1108442
2016-01-07	1899-12-31 10:50:50	#103-Avg(2)	Soil	PPM	201	41	24	3	126	27	119	15	59	7	ND		ND		ND		ND		ND		ND		14	3	ND		510890	Delta Premium	Rh	17			629765	7595973	1108443
2016-01-07	1899-12-31 10:53:09	#104-Avg(2)	Soil	PPM	242	42	25	3	94	27	97	15	57	7	ND		ND		ND		ND		ND		ND		13	3	ND		510890	Delta Premium	Rh	17			629765	7595948	1108444
2016-01-07	1899-12-31 10:54:49	#105-Avg(2)	Soil	PPM	158	41	32	3	92	28	117	15	69	7	ND		ND		ND		ND		ND		ND		17	3	ND		510890	Delta Premium	Rh	17			629765	7595923	1108445
2016-01-07	1899-12-31 10:57:32	#106-Avg(2)	Soil	PPM	271	44	32	4	86	28	143	16	61	7	ND		ND		ND		ND		ND		ND		17	3	ND		510890	Delta Premium	Rh	17			629765	7595898	1108446
2016-01-07	1899-12-31 11:01:15	#107-Avg(2)	Soil	PPM	ND		ND		ND		242	13	185	7	ND		ND		ND		ND		ND		ND		ND		ND		510890	Delta Premium	Rh	17	Blank				1108447
2016-01-07	1899-12-31 11:02:54	#108-Avg(2)	Soil	PPM	241	42	28	3	146	28	108	15	59	7	ND		ND		ND		ND		ND		ND		11	3	ND		510890	Delta Premium	Rh	17	Dup	1110443			1108448
2016-01-07	1899-12-31 11:04:41	#109-Avg(2)	Soil	PPM	2407	94	46	5	2385	68	1305	37	116	11	ND		3.5	1.1	ND		ND		ND		ND		11	3	ND		510890	Delta Premium	Rh	17	AMIS 0329				1108449
2016-01-07	1899-12-31 11:06:39	#110-Avg(2)	Soil	PPM	228	44	38	4	ND		158	16	87	8	ND		ND		ND		ND		ND		ND		17	3	ND		510890	Delta Premium	Rh	17			629765	7595873	1108450
2016-01-07	1899-12-31 11:08:27	#111-Avg(2)	Soil	PPM	223	43	34	4	89	28	172	16	82	8	ND		ND		ND		ND		ND		ND		24	3	ND		510890	Delta Premium	Rh	17			629766	7595848	1108451
2016-01-07	1899-12-31 11:10:11	#112-Avg(2)	Soil	PPM	238	46	45	4	90	30	322	18	91	8	ND		ND		ND		ND		ND		ND		31	3	ND		510890	Delta Premium	Rh	17			629766	7595823	1108452
2016-01-07	1899-12-31 11:12:03	#113-Avg(2)	Soil	PPM	234	48	46	5	ND		201	17	92	8	ND		ND		ND		ND		ND		ND		27	3	ND		510890	Delta Premium	Rh	17			629766	7595798	1108453
2016-01-07	1899-12-31 11:13:56	#114-Avg(2)	Soil	PPM	238	46	41	4	ND		164	16	87	8	ND		ND		ND		ND		ND		ND		29	3	ND		510890	Delta Premium	Rh	17			629766	7595773	1108454
2016-01-07	1899-12-31 11:15:38	#115-Avg(2)	Soil	PPM	170	45	38	4	104	30	146	16	80	8	ND		ND		ND		ND		ND		ND		34	3	ND		510890	Delta Premium	Rh	17			629766	7595748	1108455
2016-01-07	1899-12-31 11:17:24	#116-Avg(2)	Soil	PPM	198	47	37	4	95	31	105	16	91	8	ND		ND		ND		ND		ND		ND		25	3	ND		510890	Delta Premium	Rh	17			629766	7595723	1108456
2016-01-07	1899-12-31 11:19:13	#117-Avg(2)	Soil	PPM	125	40	31	3	ND		121	15	72	7	ND		ND		ND		ND		ND		ND		19	3	ND		510890	Delta Premium	Rh	17			629766	7595698	1108457
2016-01-07	1899-12-31 11:20:54	#118-Avg(2)	Soil	PPM	ND		15	2	ND		88	14	51	7	ND		ND		ND		ND		ND		ND		24	3	ND		510890	Delta Premium	Rh	17			629766	7595673	1108458
2016-01-07	1899-12-31 11:23:16	#119-Avg(2)	Soil	PPM	ND		12	2	ND		94	14	41	7	ND		ND		ND		ND		ND		ND		20	3	ND		510890	Delta Premium	Rh	17			629766	7595648	1108459
2016-01-07	1899-12-31 11:25:07	#120-Avg(2)	Soil	PPM	ND		14	2	75	25	82	13	49	6	ND		ND		ND		ND		ND		ND		25	3	ND		510890	Delta Premium	Rh	17			629766	7595623	1108460
2016-01-07	1899-12-31 11:26:56	#121-Avg(2)	Soil	PPM	ND		12	2	ND		92	13	46	6	ND		ND		ND		ND		ND		ND		26	3	ND		510890	Delta Premium	Rh	17			629766	7595598	1108461
2016-01-07	1899-12-31 11:28:44	#122-Avg(2)	Soil	PPM	ND		13	2	77	24	123	14	45	6	ND		ND		ND		ND		ND		ND		18	3	ND		510890	Delta Premium	Rh	17			629766	7595573	1108462
2016-01-07	1899-12-31 11:30:29	#123-Avg(2)	Soil	PPM	ND		9.9	2	ND		52	13	49	6	ND		ND		ND		ND		ND		ND		17	3	ND		510890	Delta Premium	Rh	17			629766	7595548	1108463
2016-01-07	1899-12-31 11:32:05	#124-Avg(2)	Soil	PPM	ND		16	2	ND		82	14	48	7	ND		ND		ND		ND		ND		ND		18	3	ND		510890	Delta Premium	Rh	17			629766	7595523	1108464
2016-01-08	1899-12-31 06:38:23	#3-Avg(2)	Soil	PPM	164	46	33	4	ND		126	16	73	8	ND		ND		ND		ND		ND		ND		12	3	ND		510890	Delta Premium	Rh	18			629856	7596413	1108465
2016-01-08	1899-12-31 06:40:24	#4-Avg(2)	Soil	PPM	165	45	38	4	ND		127	16	74	8	ND		ND		ND		ND		ND		ND		13	3	ND		510890	Delta Premium	Rh	18			629856	7596388	1108466
2016-01-08	1899-12-31 06:42:33	#5-Avg(2)	Soil	PPM	ND		35	4	ND		109	17	75	8	ND		ND		ND		ND		ND		ND		12	3	ND		510890	Delta Premium	Rh	18			629856	7596363	1108467
2016-01-08	1899-12-31 06:44:24	#6-Avg(2)	Soil	PPM	196	48	35	5	ND		117	16	96	8	ND		ND		ND		ND		ND		ND		15	3	ND		510890	Delta Premium	Rh	18			629856	7596338	1108468
2016-01-08	1899-12-31 06:46:14	#7-Avg(2)	Soil	PPM	230	46	32	4	ND		133	16	60	8	ND		ND		ND		ND		ND		ND		14	3	ND		510890	Delta Premium	Rh	18			629856	7596313	1108469
2016-01-08	1899-12-31 06:50:14	#8-Avg(2)	Soil	PPM	2300	91	53	5	2234	64	1317	37	97	10	ND		ND		ND		ND		ND		ND		10	3	ND		510890	Delta Premium	Rh	18	AMIS 0329				1108470
2016-01-08	1899-12-31 06:52:18	#9-Avg(2)	Soil	PPM	211	48	41	5	ND		133	17	89	8	ND		ND		ND		ND		ND		ND		11	3	ND		510890	Delta Premium	Rh	18	Dup	1108468			1108471
2016-01-08	1899-12-31 06:54:11	#10-Avg(2)	Soil	PPM	ND		ND		ND		241	13	198	8	ND		ND		13	3	ND		ND		ND		ND		ND		510890	Delta Premium	Rh	18	Blank				1108472
2016-01-08	1899-12-31 06:56:15	#11-Avg(2)	Soil	PPM	151	45	30	4	106	30	114	16	82	8	ND		ND		ND		ND		ND		ND		11	3	ND		510890	Delta Premium	Rh	18			629856	7596288	1108473
2016-01-08	1899-12-31 06:58:18	#12-Avg(2)	Soil	PPM	179	43	24	4	94	28	113	15	84	8	ND		ND		ND		ND		ND		ND		11	3	ND		510890	Delta Premium	Rh	18			629856	7596263	1108474
2016-01-08	1899-12-31 07:00:12	#13-Avg(2)	Soil	PPM	277	47	38	4	ND		124	16	88	8	ND		ND		ND		ND		ND		ND		13	3	ND		510890	Delta Premium	Rh	18			629856	7596238	1108475
2016-01-08	1899-12-31 07:02:51	#14-Avg(2)	Soil	PPM	296	48	41	4	105	30	133	16	83	8	ND		ND		ND		ND		ND		ND		18	3	ND		510890	Delta Premium	Rh	18			629856	7596213	1108476
2016-01-08	1899-12-31 07:04:59	#15-Avg(2)	Soil	PPM	285	45	27	4	104	28	111	15	76	8	ND		ND		ND		ND		ND		ND		17	3	ND		510890	Delta Premium	Rh	18			629856	7596188	1108477
2016-01-08	1899-12-31 07:06:57	#16-Avg(2)	Soil	PPM	223	43	28	4	96	28	114	15	74	8	ND		ND		ND		ND		ND		ND		15	3	ND		510890	Delta Premium	Rh	18			629856	7596163	1108478
2016-01-08	1899-12-31 07:08:45	#17-Avg(2)	Soil	PPM	256	45	32	4	132	29	110	15	75	8	ND		ND		ND		ND		ND		ND		11	3	ND		510890	Delta Premium	Rh	18			629856	7596138	1108479
2016-01-08	1899-12-31 07:10:45	#18-Avg(2)	Soil	PPM	226	44	31	4	119	29	191	16	76	8	ND		ND		ND		ND		ND		ND		14	3	ND		510890	Delta Premium	Rh	18			629856	7596113	1108480
2016-01-08	1899-12-31 07:12:34	#19-Avg(2)	Soil	PPM	271	44	28	3	166	29	162	16	68	7	ND		ND		ND		ND		ND		ND		22	3	ND		510890	Delta Premium	Rh	18			629856	7596088	1108481
2016-01-08	1899-12-31 07:14:31	#20-Avg(2)	Soil	PPM	179	42	33	4	109	28	145	15	73	7	ND		ND		ND		ND		ND		ND		26	3	ND		510890	Delta Premium	Rh	18			629857	7596063	1108482
2016-01-08	1899-12-31 07:16:48	#21-Avg(2)	Soil	PPM	190	42	25	3	99	28	111	15	61	7	ND		ND		ND		ND		ND		ND		21	3	ND		510890	Delta Premium	Rh	18			629857	7596038	1108483
2016-01-08	1899-12-31 07:18:51	#22-Avg(2)	Soil	PPM	215	43	28	3	123	28	130	15	62	7	ND		ND		ND		ND		ND		ND		15	3	ND		510890	Delta Premium	Rh	18			629857	7596013	1108484
2016-01-08	1899-12-31 07:21:13	#23-Avg(2)	Soil	PPM	234	43	27	4	111	28	132	15	61	7	ND		ND		ND		ND		ND		ND		17	3	ND		510890	Delta Premium	Rh	18			629857	7595988	1108485
2016-01-08	1899-12-31 07:23:23	#24-Avg(2)	Soil	PPM	156	42	27	3	108	28	125	15	58	7	ND		ND		ND		ND		ND		ND		17	3	ND		510890	Delta Premium	Rh	18			629857	7595963	1108486
2016-01-08	1899-12-31 07:25:27	#25-Avg(2)	Soil	PPM	230	43	34	3	117	28	145	16	69	7	ND		ND		ND		ND		ND		ND		15	3	ND		510890	Delta Premium	Rh	18			629857	7595938	1108487
2016-01-08	1899-12-31 07:27:24	#26-Avg(2)	Soil	PPM	ND		26	3	106	28	131	15	68	7	ND		ND		ND		ND		ND		ND		20	3	ND		510890	Delta Premium	Rh	18			629857	7595913	1108488
2016-01-08	1899-12-31 07:29:14	#27-Avg(2)	Soil	PPM	208	43	26	4	131	28	177	16	73	8	ND		ND		ND		ND		ND		ND		22	3	ND		510890	Delta Premium	Rh	18			629857	7595888	1108489
2016-01-08	1899-12-31 07:31:13	#28-Avg(2)	Soil	PPM	194	42	35	4	86	28	144	15	84	8	ND		ND		ND		ND		ND		ND		26	3	ND		510890	Delta Premium	Rh	18			629857	7595863	1108490
2016-01-08	1899-12-31 07:33:13	#29-Avg(2)	Soil	PPM	169	44	40	4	103	29	142	16	68	8	ND		ND		ND		ND		ND		ND		22	3	ND		510890	Delta Premium	Rh	18			629857	7595838	1108491
2016-01-08	1899-12-31 07:35:18	#30-Avg(2)	Soil	PPM	199	45	33	4	105	29	132	16	57	7	ND		ND		ND		ND		ND		ND		23	3	ND		510890	Delta Premium	Rh	18			629857	7595813	1108492
2016-01-08	1899-12-31 07:40:39	#31-Avg(2)	Soil	PPM	237	44	31	4	103	28	160	16	82	8	ND		ND		ND		ND		ND		ND		21	3	ND		510890	Delta Premium	Rh	18	Dup	1108490			1108493
2016-01-08	1899-12-31 07:42:25	#32-Avg(2)	Soil	PPM	ND		ND		ND		260	13	211	8	ND		ND		ND		ND		22	6	ND		ND		ND		510890	Delta Premium	Rh	18	Blank				1108494
2016-01-08	1899-12-31 07:44:23	#33-Avg(2)	Soil	PPM	2330	89	59	5	2267	64	1286	36	117	10	ND		ND		ND		ND		ND		ND		12	3	ND		510890	Delta Premium	Rh	18	AMIS 0329				1108495
2016-01-08	1899-12-31 07:46:13	#34-Avg(2)	Soil	PPM	163	42	30	4	ND		120	15	65	7	ND		ND		ND		ND		ND		ND		25	3	ND		510890	Delta Premium	Rh	18			629857	7595788	1108496
2016-01-08	1899-12-31 07:48:03	#35-Avg(2)	Soil	PPM	212	43	28	4	100	28	112	15	62	7	ND		ND		ND		ND		ND		ND		22	3	ND		510890	Delta Premium	Rh	18			629857	7595763	1108497
2016-01-08	1899-12-31 07:50:01	#36-Avg(2)	Soil	PPM	ND		15	3	ND		66	14	50	7	ND		ND		ND		ND		ND		ND		24	3	ND		510890	Delta Premium	Rh	18			629857	7595738	1108498
2016-01-08	1899-12-31 07:52:11	#37-Avg(2)	Soil	PPM	ND		12	2	ND		80	14	46	7	ND		ND		ND		ND		ND		ND		28	3	ND		510890	Delta Premium	Rh	18			629857	7595713	1108499
2016-01-08	1899-12-31 07:54:38	#38-Avg(2)	Soil	PPM	ND		7	2	117	25	72	14	34	6	ND		ND		ND		ND		ND		ND		28	3	ND		510890	Delta Premium	Rh	18			629857	7595688	1108500
2016-01-08	1899-12-31 07:56:44	#39-Avg(2)	Soil	PPM	ND		10	2	ND		60	13	38	6	ND		ND		ND		ND		ND		ND		30	3	ND		510890	Delta Premium	Rh	18			629857	7595663	1108501
2016-01-08	1899-12-31 07:58:43	#40-Avg(2)	Soil	PPM	ND		11	2	89	25	98	14	35	6	ND		ND		ND		ND		ND		ND		24	3	ND		510890	Delta Premium	Rh	18			629857	7595638	1108502
2016-01-08	1899-12-31 08:00:45	#41-Avg(2)	Soil	PPM	ND		12	2	ND		56	13	50	7	ND		ND		ND		ND		ND		ND		24	3	ND		510890	Delta Premium	Rh	18			629857	7595613	1108503
2016-01-08	1899-12-31 08:02:54	#42-Avg(2)	Soil	PPM	136	37	14	2	81	25	84	14	54	7	ND		ND		ND		ND		ND		ND		23	3	ND		510890	Delta Premium	Rh	18			629857	7595588	1108504
2016-01-08	1899-12-31 08:05:57	#43-Avg(2)	Soil	PPM	ND		12	2	92	25	86	14	41	6	ND		ND		ND		ND		ND		ND		22	3	ND		510890	Delta Premium	Rh	18			629857	7595563	1108505
2016-01-08	1899-12-31 08:09:20	#44-Avg(2)	Soil	PPM	ND		36	4	ND		116	16	79	8	ND		ND		ND		ND		ND		ND		15	3	ND		510890	Delta Premium	Rh	19			629947	7596454	1108506
2016-01-08	1899-12-31 08:11:21	#45-Avg(2)	Soil	PPM	197	47	42	4	ND		123	16	103	8	ND		ND		ND		ND		ND		ND		13	3	ND		510890	Delta Premium	Rh	19			629947	7596429	1108507
2016-01-08	1899-12-31 08:13:14	#46-Avg(2)	Soil	PPM	216	49	42	5	ND		152	17	78	8	ND		ND		ND		ND		ND		ND		14	3	ND		510890	Delta Premium	Rh	19			629947	7596404	1108508
2016-01-08	1899-12-31 08:15:13	#47-Avg(2)	Soil	PPM	176	47	36	4	ND		114	16	87	8	ND		ND		ND		ND		ND		ND		16	3	ND		510890	Delta Premium	Rh	19			629947	7596379	1108509
2016-01-08	1899-12-31 08:17:22	#48-Avg(2)	Soil	PPM	176	44	28	4	146	29	133	16	70	8	ND		ND		ND		ND		ND		ND		13	3	ND		510890	Delta Premium	Rh	19			629947	7596354	1108510
2016-01-08	1899-12-31 08:19:37	#49-Avg(2)	Soil	PPM	174	44	29	4	132	29	109	16	76	8	ND		ND		ND		ND		ND		ND		14	3	ND		510890	Delta Premium	Rh	19			629947	7596329	1108511
2016-01-08	1899-12-31 08:21:24	#50-Avg(2)	Soil	PPM	254	46	31	4	149	30	114	16	93	8	ND		ND		ND		ND		ND		ND		19	3	ND		510890	Delta Premium	Rh	19			629948	7596304	1108512
2016-01-08	1899-12-31 08:23:26	#51-Avg(2)	Soil	PPM	223	47	37	4	154	31	107	16	114	9	ND		ND		ND		ND		ND		ND		25	3	ND		510890	Delta Premium	Rh	19			629948	7596279	1108513
2016-01-08	1899-12-31 08:25:18	#52-Avg(2)	Soil	PPM	284	47	34	4	152	30	132	16	79	8	ND		ND		ND		ND		ND		ND		19	3	ND		510890	Delta Premium	Rh	19			629948	7596254	1108514
2016-01-08	1899-12-31 08:27:10	#53-Avg(2)	Soil	PPM	210	43	25	3	116	28	96	15	56	7	ND		ND		ND		ND		ND		ND		13	3	ND		510890	Delta Premium	Rh	19			629948	7596229	1108515
2016-01-08	1899-12-31 08:33:26	#54-Avg(2)	Soil	PPM	ND		ND		ND		260	14	203	8	ND		ND		11	3	ND		ND		ND		ND		ND		510890	Delta Premium	Rh	19	Blank				1108516
2016-01-08	1899-12-31 08:35:15	#55-Avg(2)	Soil	PPM	2283	87	55	5	2205	62	1201	34	102	10	ND		ND		ND		ND		ND		ND		ND		ND		510890	Delta Premium	Rh	19	AMIS 0329				1108517
2016-01-08	1899-12-31 08:37:10	#56-Avg(2)	Soil	PPM	209	45	35	4	108	29	114	16	87	8	ND		ND		ND		ND		ND		ND		15	3	ND		510890	Delta Premium	Rh	19	Dup	1108514			1108518
2016-01-08	1899-12-31 08:38:56	#57-Avg(2)	Soil	PPM	250	45	31	4	132	29	118	16	55	7	ND		ND		ND		ND		ND		ND		15	3	ND		510890	Delta Premium	Rh	19			629948	7596204	1108519
2016-01-08	1899-12-31 08:41:01	#58-Avg(2)	Soil	PPM	202	43	28	4	154	29	94	15	68	7	ND		ND		ND		ND		ND		ND		13	3	ND		510890	Delta Premium	Rh	19			629948	7596179	1108520
2016-01-08	1899-12-31 10:59:00	#94-Avg(2)	Soil	PPM	229	43	21	3	168	29	88	15	73	8	ND		ND		ND		ND		ND		ND		17	3	ND		510890	Delta Premium	Rh	19			629948	7596154	1108521
2016-01-08	1899-12-31 08:46:02	#59-Avg(2)	Soil	PPM	230	43	25	3	142	28	89	15	64	7	ND		ND		ND		ND		ND		ND		16	3	ND		510890	Delta Premium	Rh	19			629948	7596129	1108522
2016-01-08	1899-12-31 08:47:44	#60-Avg(2)	Soil	PPM	165	43	31	3	105	29	104	15	76	8	ND		ND		ND		ND		ND		ND		18	3	ND		510890	Delta Premium	Rh	19			629948	7596104	1108523
2016-01-08	1899-12-31 08:49:55	#61-Avg(2)	Soil	PPM	209	43	28	3	120	28	116	15	71	8	ND		ND		ND		ND		ND		ND		18	3	ND		510890	Delta Premium	Rh	19			629948	7596079	1108524
2016-01-08	1899-12-31 08:52:06	#62-Avg(2)	Soil	PPM	241	44	29	3	163	29	122	16	66	7	ND		ND		ND		ND		ND		ND		17	3	ND		510890	Delta Premium	Rh	19			629948	7596054	1108525
2016-01-08	1899-12-31 08:53:47	#63-Avg(2)	Soil	PPM	187	42	23	3	109	28	129	15	60	7	ND		ND		ND		ND		ND		ND		17	3	ND		510890	Delta Premium	Rh	19			629948	7596029	1108526
2016-01-08	1899-12-31 08:55:38	#64-Avg(2)	Soil	PPM	212	43	31	4	ND		117	15	62	7	ND		ND		ND		ND		ND		ND		15	3	ND		510890	Delta Premium	Rh	19			629948	7596004	1108527
2016-01-08	1899-12-31 08:57:20	#65-Avg(2)	Soil	PPM	186	44	33	4	127	29	146	16	71	8	ND		ND		ND		ND		ND		ND		20	3	ND		510890	Delta Premium	Rh	19			629948	7595979	1108528
2016-01-08	1899-12-31 08:59:49	#66-Avg(2)	Soil	PPM	219	46	30	4	145	30	109	16	73	8	ND		ND		ND		ND		ND		ND		20	3	ND		510890	Delta Premium	Rh	19			629948	7595954	1108529
2016-01-08	1899-12-31 09:01:57	#67-Avg(2)	Soil	PPM	187	44	30	4	127	29	142	16	68	8	ND		ND		ND		ND		ND		ND		20	3	ND		510890	Delta Premium	Rh	19			629948	7595929	1108530
2016-01-08	1899-12-31 09:03:59	#68-Avg(2)	Soil	PPM	196	46	34	4	ND		155	16	87	8	ND		ND		ND		ND		ND		ND		22	3	ND		510890	Delta Premium	Rh	19			629948	7595904	1108531
2016-01-08	1899-12-31 09:05:57	#69-Avg(2)	Soil	PPM	135	43	27	4	91	28	149	16	68	8	ND		ND		ND		ND		ND		ND		19	3	ND		510890	Delta Premium	Rh	19			629948	7595879	1108532
2016-01-08	1899-12-31 09:07:47	#70-Avg(2)	Soil	PPM	203	43	26	4	ND		130	15	63	7	ND		ND		ND		ND		ND		ND		22	3	ND		510890	Delta Premium	Rh	19			629948	7595854	1108533
2016-01-08	1899-12-31 09:09:39	#71-Avg(2)	Soil	PPM	137	40	16	3	82	27	94	15	51	7	ND		ND		ND		ND		ND		ND		25	3	ND		510890	Delta Premium	Rh	19			629948	7595829	1108534
2016-01-08	1899-12-31 09:11:49	#72-Avg(2)	Soil	PPM	127	40	30	3	83	27	129	15	67	7	ND		ND		ND		ND		ND		ND		23	3	ND		510890	Delta Premium	Rh	19			629948	7595804	1108535
2016-01-08	1899-12-31 09:13:50	#73-Avg(2)	Soil	PPM	168	42	31	4	86	28	163	16	64	7	ND		ND		ND		ND		ND		ND		29	3	ND		510890	Delta Premium	Rh	19			629948	7595779	1108536
2016-01-08	1899-12-31 09:15:44	#74-Avg(2)	Soil	PPM	118	36	13	2	88	25	111	14	39	6	ND		ND		ND		ND		ND		ND		27	3	ND		510890	Delta Premium	Rh	19			629949	7595754	1108537
2016-01-08	1899-12-31 09:17:29	#75-Avg(2)	Soil	PPM	ND		12	2	ND		65	13	42	6	ND		ND		ND		ND		ND		ND		28	3	ND		510890	Delta Premium	Rh	19			629949	7595729	1108538
2016-01-08	1899-12-31 09:21:52	#76-Avg(2)	Soil	PPM	2480	95	48	5	2323	67	1322	38	118	11	ND		ND		ND		ND		ND		ND		11	3	ND		510890	Delta Premium	Rh	19	AMIS 0329				1108539
2016-01-08	1899-12-31 09:23:39	#77-Avg(2)	Soil	PPM	ND		12	2	86	25	105	14	40	6	ND		ND		ND		ND		ND		ND		21	3	ND		510890	Delta Premium	Rh	19	Dup	1108537			1108540
2016-01-08	1899-12-31 09:25:20	#78-Avg(2)	Soil	PPM	ND		ND		ND		248	13	189	8	ND		ND		ND		ND		18	6	ND		ND		ND		510890	Delta Premium	Rh	19	Blank				1108541
2016-01-08	1899-12-31 09:27:01	#79-Avg(2)	Soil	PPM	112	35	9.6	2	115	25	48	13	39	6	ND		ND		ND		ND		ND		ND		25	3	ND		510890	Delta Premium	Rh	19			629949	7595704	1108542
2016-01-08	1899-12-31 09:28:40	#80-Avg(2)	Soil	PPM	ND		11	2	122	25	59	13	48	7	ND		ND		ND		ND		ND		ND		22	3	ND		510890	Delta Premium	Rh	19			629949	7595679	1108543
2016-01-08	1899-12-31 09:30:24	#81-Avg(2)	Soil	PPM	ND		12	2	ND		85	14	51	7	ND		ND		ND		ND		ND		ND		23	3	ND		510890	Delta Premium	Rh	19			629949	7595654	1108544
2016-01-08	1899-12-31 09:32:13	#82-Avg(2)	Soil	PPM	ND		11	2	ND		49	13	51	7	ND		ND		ND		ND		ND		ND		20	3	ND		510890	Delta Premium	Rh	19			629949	7595629	1108545
2016-01-08	1899-12-31 09:34:12	#83-Avg(2)	Soil	PPM	ND		13	3	ND		77	14	45	7	ND		ND		ND		ND		ND		ND		22	3	ND		510890	Delta Premium	Rh	19			629949	7595604	1108546
2016-01-08	1899-12-31 09:38:23	#84-Avg(2)	Soil	PPM	147	44	30	4	ND		93	16	61	8	ND		ND		ND		ND		ND		ND		10	3	ND		510890	Delta Premium	Rh	20			630039	7596495	1108547
2016-01-08	1899-12-31 09:40:34	#85-Avg(2)	Soil	PPM	ND		36	4	134	31	112	17	87	8	ND		ND		ND		ND		ND		ND		14	3	ND		510890	Delta Premium	Rh	20			630039	7596470	1108548
2016-01-08	1899-12-31 09:42:11	#86-Avg(2)	Soil	PPM	183	46	36	4	94	30	97	16	78	8	ND		ND		ND		ND		ND		ND		19	3	ND		510890	Delta Premium	Rh	20			630039	7596445	1108549
2016-01-08	1899-12-31 09:44:00	#87-Avg(2)	Soil	PPM	206	46	37	4	90	30	110	16	66	8	ND		ND		ND		ND		ND		ND		12	3	ND		510890	Delta Premium	Rh	20			630039	7596420	1108550
2016-01-08	1899-12-31 09:45:38	#88-Avg(2)	Soil	PPM	150	45	31	4	142	30	118	16	91	8	ND		ND		ND		ND		ND		ND		17	3	ND		510890	Delta Premium	Rh	20			630039	7596395	1108551
2016-01-08	1899-12-31 09:47:17	#89-Avg(2)	Soil	PPM	193	44	35	4	101	29	104	15	80	8	ND		ND		ND		ND		ND		ND		13	3	ND		510890	Delta Premium	Rh	20			630039	7596370	1108552
2016-01-08	1899-12-31 09:49:01	#90-Avg(2)	Soil	PPM	237	48	42	4	ND		151	17	93	8	ND		ND		ND		ND		ND		ND		14	3	ND		510890	Delta Premium	Rh	20			630039	7596345	1108553
2016-01-08	1899-12-31 09:51:02	#91-Avg(2)	Soil	PPM	201	46	41	4	108	30	113	16	112	8	ND		ND		ND		ND		ND		ND		19	3	ND		510890	Delta Premium	Rh	20			630039	7596320	1108554
2016-01-08	1899-12-31 09:52:45	#92-Avg(2)	Soil	PPM	175	46	33	4	111	30	110	16	65	8	ND		ND		ND		ND		ND		ND		15	3	ND		510890	Delta Premium	Rh	20			630039	7596295	1108555
2016-01-08	1899-12-31 09:54:31	#93-Avg(2)	Soil	PPM	246	43	28	3	114	28	98	15	56	7	ND		ND		ND		ND		ND		ND		10	3	ND		510890	Delta Premium	Rh	20			630039	7596270	1108556
2016-01-08	1899-12-31 13:40:50	#95-Avg(2)	Soil	PPM	254	44	33	4	137	28	121	15	74	8	ND		ND		ND		ND		ND		ND		14	3	ND		510890	Delta Premium	Rh	20			630039	7596245	1108557
2016-01-08	1899-12-31 13:42:51	#96-Avg(2)	Soil	PPM	236	43	26	3	145	28	105	15	70	7	ND		ND		ND		ND		ND		ND		15	3	ND		510890	Delta Premium	Rh	20			630039	7596220	1108558
2016-01-08	1899-12-31 13:47:12	#97-Avg(2)	Soil	PPM	190	42	21	3	156	28	106	15	58	7	ND		ND		ND		ND		ND		ND		18	3	ND		510890	Delta Premium	Rh	20			630039	7596195	1108559
2016-01-08	1899-12-31 13:49:12	#98-Avg(2)	Soil	PPM	149	42	33	4	115	28	119	15	65	7	ND		ND		ND		ND		ND		ND		15	3	ND		510890	Delta Premium	Rh	20			630039	7596170	1108560
2016-01-08	1899-12-31 13:50:55	#99-Avg(2)	Soil	PPM	244	43	24	3	119	28	113	15	54	7	ND		ND		ND		ND		ND		ND		15	3	ND		510890	Delta Premium	Rh	20			630039	7596145	1108561
2016-01-08	1899-12-31 13:55:33	#100-Avg(2)	Soil	PPM	150	44	26	4	150	30	129	16	76	8	ND		ND		ND		ND		ND		ND		16	3	ND		510890	Delta Premium	Rh	20	Dup	1108551			1108562
2016-01-08	1899-12-31 13:57:23	#101-Avg(2)	Soil	PPM	ND		ND		ND		257	13	194	8	ND		ND		11	3	ND		ND		ND		ND		ND		510890	Delta Premium	Rh	20	Blank				1108563
2016-01-08	1899-12-31 13:59:02	#102-Avg(2)	Soil	PPM	2385	94	48	5	2349	67	1270	37	114	11	8	2	3.9	1.2	ND		ND		ND		ND		10	3	ND		510890	Delta Premium	Rh	20	AMIS 0329				1108564
2016-01-08	1899-12-31 14:00:49	#103-Avg(2)	Soil	PPM	267	45	29	4	143	29	91	15	61	7	ND		ND		ND		ND		ND		ND		16	3	ND		510890	Delta Premium	Rh	20			630039	7596120	1108565
2016-01-08	1899-12-31 14:02:41	#104-Avg(2)	Soil	PPM	269	46	34	4	126	29	116	16	68	8	ND		ND		ND		ND		ND		ND		13	3	ND		510890	Delta Premium	Rh	20			630039	7596095	1108566
2016-01-08	1899-12-31 14:04:34	#105-Avg(2)	Soil	PPM	156	43	24	4	130	29	91	15	62	7	ND		ND		ND		ND		ND		ND		18	3	ND		510890	Delta Premium	Rh	20			630039	7596070	1108567
2016-01-08	1899-12-31 14:06:45	#106-Avg(2)	Soil	PPM	180	42	17	3	136	28	106	15	71	7	ND		ND		ND		ND		ND		ND		17	3	ND		510890	Delta Premium	Rh	20			630039	7596045	1108568
2016-01-08	1899-12-31 14:08:45	#107-Avg(2)	Soil	PPM	227	45	32	4	109	29	190	16	76	8	ND		ND		ND		ND		ND		ND		29	3	ND		510890	Delta Premium	Rh	20			630039	7596020	1108569
2016-01-08	1899-12-31 14:10:35	#108-Avg(2)	Soil	PPM	221	45	32	4	116	29	155	16	73	8	ND		ND		ND		ND		ND		ND		27	3	ND		510890	Delta Premium	Rh	20			630040	7595995	1108570
2016-01-08	1899-12-31 14:12:23	#109-Avg(2)	Soil	PPM	238	45	30	4	132	29	172	16	76	8	ND		ND		ND		ND		ND		ND		31	3	ND		510890	Delta Premium	Rh	20			630040	7595970	1108571
2016-01-08	1899-12-31 14:14:03	#110-Avg(2)	Soil	PPM	293	46	32	4	141	29	186	16	88	8	ND		ND		ND		ND		ND		ND		30	3	ND		510890	Delta Premium	Rh	20			630040	7595945	1108572
2016-01-08	1899-12-31 14:15:40	#111-Avg(2)	Soil	PPM	197	44	23	4	114	28	147	16	63	7	ND		ND		ND		ND		ND		ND		26	3	ND		510890	Delta Premium	Rh	20			630040	7595920	1108573
2016-01-08	1899-12-31 14:17:13	#112-Avg(2)	Soil	PPM	213	42	20	3	150	28	124	15	53	7	ND		ND		ND		ND		ND		ND		28	3	ND		510890	Delta Premium	Rh	20			630040	7595895	1108574
2016-01-08	1899-12-31 14:18:50	#113-Avg(2)	Soil	PPM	211	40	26	3	ND		162	15	80	7	ND		ND		ND		ND		ND		ND		19	3	ND		510890	Delta Premium	Rh	20			630040	7595870	1108575
2016-01-08	1899-12-31 14:20:33	#114-Avg(2)	Soil	PPM	165	41	24	3	101	27	125	15	61	7	ND		ND		ND		ND		ND		ND		29	3	ND		510890	Delta Premium	Rh	20			630040	7595845	1108576
2016-01-08	1899-12-31 14:22:18	#115-Avg(2)	Soil	PPM	ND		21	3	82	27	133	15	50	7	ND		ND		ND		ND		ND		ND		25	3	ND		510890	Delta Premium	Rh	20			630040	7595820	1108577
2016-01-08	1899-12-31 14:23:57	#116-Avg(2)	Soil	PPM	139	39	20	3	106	26	82	14	55	7	ND		ND		ND		ND		ND		ND		24	3	ND		510890	Delta Premium	Rh	20			630040	7595795	1108578
2016-01-08	1899-12-31 14:27:01	#117-Avg(2)	Soil	PPM	136	39	21	3	90	26	124	15	48	7	ND		ND		ND		ND		ND		ND		22	3	ND		510890	Delta Premium	Rh	20			630040	7595770	1108579
2016-01-08	1899-12-31 14:29:06	#118-Avg(2)	Soil	PPM	147	39	14	3	111	26	83	14	53	7	ND		ND		ND		ND		ND		ND		22	3	ND		510890	Delta Premium	Rh	20			630040	7595745	1108580
2016-01-08	1899-12-31 14:31:00	#119-Avg(2)	Soil	PPM	134	37	17	3	77	25	71	14	36	6	ND		ND		ND		ND		ND		ND		23	3	ND		510890	Delta Premium	Rh	20			630040	7595720	1108581
2016-01-08	1899-12-31 14:32:57	#120-Avg(2)	Soil	PPM	141	40	23	3	101	27	102	15	62	7	ND		ND		ND		ND		ND		ND		23	3	ND		510890	Delta Premium	Rh	20			630040	7595695	1108582
2016-01-08	1899-12-31 14:36:00	#121-Avg(2)	Soil	PPM	142	38	20	3	ND		90	14	50	7	ND		ND		ND		ND		ND		ND		22	3	ND		510890	Delta Premium	Rh	20			630040	7595670	1108583
2016-01-08	1899-12-31 14:38:12	#122-Avg(2)	Soil	PPM	137	40	25	3	87	27	105	14	56	7	ND		ND		ND		ND		ND		ND		22	3	ND		510890	Delta Premium	Rh	20			630040	7595645	1108584
2016-01-08	1899-12-31 14:43:55	#123-Avg(2)	Soil	PPM	ND		ND		ND		297	14	217	8	ND		ND		13	3	ND		ND		ND		ND		ND		510890	Delta Premium	Rh	20	Blank				1108585
2016-01-08	1899-12-31 14:46:16	#124-Avg(2)	Soil	PPM	2181	85	49	5	2044	59	1168	33	100	10	ND		ND		ND		ND		ND		ND		ND		ND		510890	Delta Premium	Rh	20	AMIS 0329				1108586
2016-01-08	1899-12-31 14:48:47	#125-Avg(2)	Soil	PPM	194	46	32	4	120	30	127	16	80	8	ND		ND		ND		ND		ND		ND		14	3	ND		510890	Delta Premium	Rh	20	Dup	1108551			1108587
2016-01-09	1899-12-31 06:38:44	#3-Avg(2)	Soil	PPM	ND		10	2	90	25	86	14	43	7	ND		ND		ND		ND		ND		ND		18	3	ND		510890	Delta Premium	Rh	21			630130	7596535	1108588
2016-01-09	1899-12-31 06:40:32	#4-Avg(2)	Soil	PPM	ND		14	2	90	25	68	14	50	7	ND		ND		ND		ND		ND		ND		18	3	ND		510890	Delta Premium	Rh	21			630130	7596510	1108589
2016-01-09	1899-12-31 06:42:09	#5-Avg(2)	Soil	PPM	113	37	16	2	99	26	90	14	42	7	ND		ND		ND		ND		ND		ND		22	3	ND		510890	Delta Premium	Rh	21			630130	7596485	1108590
2016-01-09	1899-12-31 06:43:51	#6-Avg(2)	Soil	PPM	ND		39	4	ND		150	17	62	8	ND		ND		ND		ND		ND		ND		14	3	ND		510890	Delta Premium	Rh	21			630130	7596460	1108591
2016-01-09	1899-12-31 06:45:39	#7-Avg(2)	Soil	PPM	207	45	36	4	112	29	158	16	72	8	ND		ND		ND		ND		ND		ND		14	3	ND		510890	Delta Premium	Rh	21			630130	7596435	1108592
2016-01-09	1899-12-31 06:47:19	#8-Avg(2)	Soil	PPM	197	46	32	4	112	30	134	16	76	8	ND		ND		ND		ND		ND		ND		13	3	ND		510890	Delta Premium	Rh	21			630130	7596410	1108593
2016-01-09	1899-12-31 06:49:02	#9-Avg(2)	Soil	PPM	192	46	36	4	127	30	136	16	82	8	ND		ND		ND		ND		ND		ND		17	3	ND		510890	Delta Premium	Rh	21			630130	7596385	1108594
2016-01-09	1899-12-31 06:50:41	#10-Avg(2)	Soil	PPM	201	47	33	4	ND		135	16	96	8	ND		ND		ND		ND		ND		ND		17	3	ND		510890	Delta Premium	Rh	21			630130	7596360	1108595
2016-01-09	1899-12-31 06:52:17	#11-Avg(2)	Soil	PPM	183	45	37	4	122	30	130	16	84	8	ND		ND		ND		ND		ND		ND		17	3	ND		510890	Delta Premium	Rh	21			630130	7596335	1108596
2016-01-09	1899-12-31 06:53:55	#12-Avg(2)	Soil	PPM	206	46	37	4	ND		140	16	86	8	ND		ND		ND		ND		ND		ND		14	3	ND		510890	Delta Premium	Rh	21			630130	7596310	1108597
2016-01-09	1899-12-31 06:55:29	#13-Avg(2)	Soil	PPM	208	46	32	4	ND		148	16	115	8	ND		ND		ND		ND		ND		ND		12	3	ND		510890	Delta Premium	Rh	21			630130	7596285	1108598
2016-01-09	1899-12-31 06:57:14	#14-Avg(2)	Soil	PPM	275	46	35	4	104	29	122	16	74	8	ND		ND		ND		ND		ND		ND		13	3	ND		510890	Delta Premium	Rh	21			630130	7596260	1108599
2016-01-09	1899-12-31 06:59:03	#15-Avg(2)	Soil	PPM	202	44	29	3	112	29	111	15	61	7	ND		ND		ND		ND		ND		ND		15	3	ND		510890	Delta Premium	Rh	21			630131	7596235	1108600
2016-01-09	1899-12-31 07:00:43	#16-Avg(2)	Soil	PPM	159	43	21	3	139	29	86	15	65	8	ND		ND		ND		ND		ND		ND		18	3	ND		510890	Delta Premium	Rh	21			630131	7596210	1108601
2016-01-09	1899-12-31 07:02:20	#17-Avg(2)	Soil	PPM	239	44	29	4	126	29	121	16	88	8	ND		ND		ND		ND		ND		ND		19	3	ND		510890	Delta Premium	Rh	21			630131	7596185	1108602
2016-01-09	1899-12-31 07:04:03	#18-Avg(2)	Soil	PPM	241	42	27	3	126	28	93	15	63	7	ND		ND		ND		ND		ND		ND		16	3	ND		510890	Delta Premium	Rh	21			630131	7596160	1108603
2016-01-09	1899-12-31 07:05:47	#19-Avg(2)	Soil	PPM	124	41	23	3	150	28	104	15	58	7	ND		ND		ND		ND		ND		ND		18	3	ND		510890	Delta Premium	Rh	21			630131	7596135	1108604
2016-01-09	1899-12-31 07:07:32	#20-Avg(2)	Soil	PPM	214	44	33	4	126	29	122	15	56	7	ND		ND		ND		ND		ND		ND		18	3	ND		510890	Delta Premium	Rh	21			630131	7596110	1108605
2016-01-09	1899-12-31 07:09:15	#21-Avg(2)	Soil	PPM	151	43	29	4	125	29	115	15	57	7	ND		ND		ND		ND		ND		ND		15	3	ND		510890	Delta Premium	Rh	21			630131	7596085	1108606
2016-01-09	1899-12-31 07:11:09	#22-Avg(2)	Soil	PPM	272	45	34	4	100	29	137	16	68	8	ND		ND		ND		ND		ND		ND		20	3	ND		510890	Delta Premium	Rh	21			630131	7596060	1108607
2016-01-09	1899-12-31 07:15:32	#23-Avg(2)	Soil	PPM	ND		16	3	109	26	104	14	45	7	ND		ND		ND		ND		ND		ND		23	3	ND		510890	Delta Premium	Rh	21	Dup	1108588			1108608
2016-01-09	1899-12-31 07:17:08	#24-Avg(2)	Soil	PPM	2178	89	48	5	2217	64	1215	35	105	10	ND		ND		ND		ND		ND		ND		10	3	ND		510890	Delta Premium	Rh	21	AMIS 0329				1108609
2016-01-09	1899-12-31 07:18:51	#25-Avg(2)	Soil	PPM	ND		ND		ND		255	13	195	8	ND		ND		ND		ND		ND		ND		ND		ND		510890	Delta Premium	Rh	21	Blank				1108610
2016-01-09	1899-12-31 07:20:34	#26-Avg(2)	Soil	PPM	306	45	29	4	130	29	117	15	68	7	ND		ND		ND		ND		ND		ND		17	3	ND		510890	Delta Premium	Rh	21			630131	7596035	1108611
2016-01-09	1899-12-31 07:22:11	#27-Avg(2)	Soil	PPM	212	44	29	4	98	29	113	15	82	8	ND		ND		ND		ND		ND		ND		18	3	ND		510890	Delta Premium	Rh	21			630131	7596010	1108612
2016-01-09	1899-12-31 07:23:51	#28-Avg(2)	Soil	PPM	211	43	27	3	95	28	102	15	66	7	ND		ND		ND		ND		ND		ND		22	3	ND		510890	Delta Premium	Rh	21			630131	7595985	1108613
2016-01-09	1899-12-31 07:25:55	#29-Avg(2)	Soil	PPM	288	48	35	4	109	30	155	17	73	8	ND		ND		ND		ND		ND		ND		21	3	ND		510890	Delta Premium	Rh	21			630131	7595960	1108614
2016-01-09	1899-12-31 07:27:33	#30-Avg(2)	Soil	PPM	267	46	29	4	117	29	164	16	79	8	ND		ND		ND		ND		ND		ND		32	3	ND		510890	Delta Premium	Rh	21			630131	7595935	1108615
2016-01-09	1899-12-31 07:30:00	#31-Avg(2)	Soil	PPM	212	43	26	4	127	28	143	15	60	7	ND		ND		ND		ND		ND		ND		29	3	ND		510890	Delta Premium	Rh	21			630131	7595910	1108616
2016-01-09	1899-12-31 07:31:36	#32-Avg(2)	Soil	PPM	146	38	13	3	120	26	114	14	44	7	ND		ND		ND		ND		ND		ND		27	3	ND		510890	Delta Premium	Rh	21			630131	7595885	1108617
2016-01-09	1899-12-31 07:33:18	#33-Avg(2)	Soil	PPM	187	42	21	3	106	28	121	15	53	7	ND		ND		ND		ND		ND		ND		25	3	ND		510890	Delta Premium	Rh	21			630131	7595860	1108618
2016-01-09	1899-12-31 07:34:58	#34-Avg(2)	Soil	PPM	ND		14	3	84	26	82	14	46	7	ND		ND		ND		ND		ND		ND		26	3	ND		510890	Delta Premium	Rh	21			630131	7595835	1108619
2016-01-09	1899-12-31 07:36:41	#35-Avg(2)	Soil	PPM	ND		8	2	108	25	56	13	45	6	ND		ND		ND		ND		ND		ND		26	3	ND		510890	Delta Premium	Rh	21			630131	7595810	1108620
2016-01-09	1899-12-31 07:38:24	#36-Avg(2)	Soil	PPM	125	36	11	2	103	25	74	14	40	6	ND		ND		ND		ND		ND		ND		23	3	ND		510890	Delta Premium	Rh	21			630131	7595785	1108621
2016-01-09	1899-12-31 07:40:02	#37-Avg(2)	Soil	PPM	ND		11	2	91	26	68	14	60	7	ND		ND		ND		ND		ND		ND		23	3	ND		510890	Delta Premium	Rh	21			630131	7595760	1108622
2016-01-09	1899-12-31 07:41:49	#38-Avg(2)	Soil	PPM	ND		15	3	ND		66	14	42	7	ND		ND		ND		ND		ND		ND		23	3	ND		510890	Delta Premium	Rh	21			630131	7595735	1108623
2016-01-09	1899-12-31 07:43:36	#39-Avg(2)	Soil	PPM	ND		12	2	76	25	85	14	36	6	ND		ND		ND		ND		ND		ND		20	3	ND		510890	Delta Premium	Rh	21			630131	7595710	1108624
2016-01-09	1899-12-31 07:45:28	#40-Avg(2)	Soil	PPM	ND		12	2	ND		47	13	41	6	ND		ND		ND		ND		ND		ND		21	3	ND		510890	Delta Premium	Rh	21			630132	7595685	1108625
2016-01-09	1899-12-31 07:52:44	#41-Avg(2)	Soil	PPM	165	43	27	4	94	29	126	16	71	8	ND		ND		ND		ND		ND		ND		18	3	ND		510890	Delta Premium	Rh	22			630221	7596576	1108626
2016-01-09	1899-12-31 07:54:24	#42-Avg(2)	Soil	PPM	145	45	38	4	ND		156	16	77	8	ND		ND		ND		ND		ND		ND		18	3	ND		510890	Delta Premium	Rh	22			630221	7596551	1108627
2016-01-09	1899-12-31 07:56:02	#43-Avg(2)	Soil	PPM	156	43	32	4	ND		129	15	54	7	ND		ND		ND		ND		ND		ND		20	3	ND		510890	Delta Premium	Rh	22			630221	7596526	1108628
2016-01-09	1899-12-31 07:57:43	#44-Avg(2)	Soil	PPM	205	46	41	4	ND		141	16	96	8	ND		ND		ND		ND		ND		ND		17	3	ND		510890	Delta Premium	Rh	22			630221	7596501	1108629
2016-01-09	1899-12-31 07:59:30	#45-Avg(2)	Soil	PPM	232	46	40	4	ND		140	16	86	8	ND		ND		ND		ND		ND		ND		21	3	ND		510890	Delta Premium	Rh	22			630221	7596476	1108630
2016-01-09	1899-12-31 08:04:50	#46-Avg(2)	Soil	PPM	2377	91	56	5	2246	64	1285	36	106	10	ND		ND		ND		ND		ND		ND		ND		ND		510890	Delta Premium	Rh	22	AMIS 0329				1108631
2016-01-09	1899-12-31 08:06:25	#47-Avg(2)	Soil	PPM	ND		ND		ND		252	13	193	8	ND		ND		12	3	ND		ND		ND		ND		ND		510890	Delta Premium	Rh	22	Blank				1108632
2016-01-09	1899-12-31 08:08:08	#48-Avg(2)	Soil	PPM	185	46	36	4	ND		146	16	72	8	ND		ND		ND		ND		ND		ND		18	3	ND		510890	Delta Premium	Rh	22	Dup	1108627			1108633
2016-01-09	1899-12-31 08:09:41	#49-Avg(2)	Soil	PPM	217	48	34	4	ND		120	17	82	8	ND		ND		ND		ND		ND		ND		18	3	ND		510890	Delta Premium	Rh	22			630222	7596451	1108634
2016-01-09	1899-12-31 08:11:18	#50-Avg(2)	Soil	PPM	211	46	36	4	ND		146	16	109	8	ND		ND		ND		ND		ND		ND		20	3	ND		510890	Delta Premium	Rh	22			630222	7596426	1108635
2016-01-09	1899-12-31 08:12:58	#51-Avg(2)	Soil	PPM	180	46	40	4	ND		161	17	98	8	ND		ND		ND		ND		ND		ND		15	3	ND		510890	Delta Premium	Rh	22			630222	7596401	1108636
2016-01-09	1899-12-31 08:14:35	#52-Avg(2)	Soil	PPM	188	43	31	4	ND		135	15	69	7	ND		ND		ND		ND		ND		ND		15	3	ND		510890	Delta Premium	Rh	22			630222	7596376	1108637
2016-01-09	1899-12-31 08:16:12	#53-Avg(2)	Soil	PPM	297	44	30	4	106	28	122	15	72	7	ND		ND		ND		ND		ND		ND		17	3	ND		510890	Delta Premium	Rh	22			630222	7596351	1108638
2016-01-09	1899-12-31 08:17:54	#54-Avg(2)	Soil	PPM	331	46	29	4	135	29	123	16	73	8	ND		ND		ND		ND		ND		ND		18	3	ND		510890	Delta Premium	Rh	22			630222	7596326	1108639
2016-01-09	1899-12-31 08:19:34	#55-Avg(2)	Soil	PPM	266	44	32	4	130	29	114	15	70	7	ND		ND		ND		ND		ND		ND		15	3	ND		510890	Delta Premium	Rh	22			630222	7596301	1108640
2016-01-09	1899-12-31 08:21:11	#56-Avg(2)	Soil	PPM	193	42	28	4	154	28	112	15	65	7	ND		ND		ND		ND		ND		ND		15	3	ND		510890	Delta Premium	Rh	22			630222	7596276	1108641
2016-01-09	1899-12-31 08:22:50	#57-Avg(2)	Soil	PPM	290	44	33	4	92	28	139	15	71	7	ND		ND		ND		ND		ND		ND		17	3	ND		510890	Delta Premium	Rh	22			630222	7596251	1108642
2016-01-09	1899-12-31 08:24:31	#58-Avg(2)	Soil	PPM	262	45	30	4	109	29	149	16	64	7	ND		ND		ND		ND		ND		ND		20	3	ND		510890	Delta Premium	Rh	22			630222	7596226	1108643
2016-01-09	1899-12-31 08:26:14	#59-Avg(2)	Soil	PPM	246	44	29	4	ND		129	16	70	8	ND		ND		ND		ND		ND		ND		21	3	ND		510890	Delta Premium	Rh	22			630222	7596201	1108644
2016-01-09	1899-12-31 08:27:58	#60-Avg(2)	Soil	PPM	174	40	30	3	ND		100	14	54	7	ND		ND		ND		ND		ND		ND		19	3	ND		510890	Delta Premium	Rh	22			630222	7596176	1108645
2016-01-09	1899-12-31 08:29:52	#61-Avg(2)	Soil	PPM	286	44	31	4	105	28	152	16	56	7	ND		ND		ND		ND		ND		ND		15	3	ND		510890	Delta Premium	Rh	22			630222	7596151	1108646
2016-01-09	1899-12-31 08:31:27	#62-Avg(2)	Soil	PPM	302	44	28	4	150	28	128	15	78	8	ND		ND		ND		ND		ND		ND		23	3	ND		510890	Delta Premium	Rh	22			630222	7596126	1108647
2016-01-09	1899-12-31 08:33:09	#63-Avg(2)	Soil	PPM	238	44	26	4	124	29	144	16	91	8	ND		ND		ND		ND		ND		ND		25	3	ND		510890	Delta Premium	Rh	22			630222	7596101	1108648
2016-01-09	1899-12-31 08:34:50	#64-Avg(2)	Soil	PPM	172	42	27	4	102	28	124	15	75	7	ND		ND		ND		ND		ND		ND		22	3	ND		510890	Delta Premium	Rh	22			630222	7596076	1108649
2016-01-09	1899-12-31 08:36:30	#65-Avg(2)	Soil	PPM	171	43	27	4	113	29	198	16	77	8	ND		ND		ND		ND		ND		ND		27	3	ND		510890	Delta Premium	Rh	22			630222	7596051	1108650
2016-01-09	1899-12-31 08:38:16	#66-Avg(2)	Soil	PPM	242	45	28	4	98	29	191	16	67	8	ND		ND		ND		ND		ND		ND		27	3	ND		510890	Delta Premium	Rh	22			630222	7596026	1108651
2016-01-09	1899-12-31 08:39:54	#67-Avg(2)	Soil	PPM	161	38	15	3	107	26	103	14	50	7	ND		ND		ND		ND		ND		ND		25	3	ND		510890	Delta Premium	Rh	22			630222	7596001	1108652
2016-01-09	1899-12-31 08:41:36	#68-Avg(2)	Soil	PPM	168	38	17	3	ND		103	14	42	7	ND		ND		ND		ND		ND		ND		23	3	ND		510890	Delta Premium	Rh	22			630222	7595976	1108653
2016-01-09	1899-12-31 08:45:14	#69-Avg(2)	Soil	PPM	ND		ND		ND		303	14	218	8	ND		ND		12	3	ND		ND		ND		ND		ND		510890	Delta Premium	Rh	22	Blank				1108654
2016-01-09	1899-12-31 08:46:57	#70-Avg(2)	Soil	PPM	ND		41	4	ND		174	18	97	9	ND		ND		ND		ND		ND		ND		21	3	ND		510890	Delta Premium	Rh	22	Dup	1108630			1108655
2016-01-09	1899-12-31 08:48:37	#71-Avg(2)	Soil	PPM	2294	90	51	5	2299	65	1293	37	104	10	ND		ND		ND		ND		ND		ND		10	3	ND		510890	Delta Premium	Rh	22	AMIS 0329				1108656
2016-01-09	1899-12-31 08:50:16	#72-Avg(2)	Soil	PPM	117	36	14	2	ND		99	14	47	7	ND		ND		ND		ND		ND		ND		27	3	ND		510890	Delta Premium	Rh	22			630222	7595951	1108657
2016-01-09	1899-12-31 08:51:59	#73-Avg(2)	Soil	PPM	ND		12	2	ND		87	13	47	6	ND		ND		ND		ND		ND		ND		26	3	ND		510890	Delta Premium	Rh	22			630223	7595926	1108658
2016-01-09	1899-12-31 08:53:33	#74-Avg(2)	Soil	PPM	150	37	12	2	ND		77	13	43	6	ND		ND		ND		ND		ND		ND		21	3	ND		510890	Delta Premium	Rh	22			630223	7595901	1108659
2016-01-09	1899-12-31 08:55:17	#75-Avg(2)	Soil	PPM	ND		15	2	ND		98	14	46	7	ND		ND		ND		ND		ND		ND		22	3	ND		510890	Delta Premium	Rh	22			630223	7595876	1108660
2016-01-09	1899-12-31 08:56:55	#76-Avg(2)	Soil	PPM	ND		17	3	ND		118	14	48	7	ND		ND		ND		ND		ND		ND		27	3	ND		510890	Delta Premium	Rh	22			630223	7595851	1108661
2016-01-09	1899-12-31 08:58:35	#77-Avg(2)	Soil	PPM	ND		12	2	ND		78	14	37	6	ND		ND		ND		ND		ND		ND		25	3	ND		510890	Delta Premium	Rh	22			630223	7595826	1108662
2016-01-09	1899-12-31 09:00:19	#78-Avg(2)	Soil	PPM	ND		13	2	91	25	100	14	55	7	ND		ND		ND		ND		ND		ND		21	3	ND		510890	Delta Premium	Rh	22			630223	7595801	1108663
2016-01-09	1899-12-31 09:01:58	#79-Avg(2)	Soil	PPM	ND		11	2	ND		66	13	45	6	ND		ND		ND		ND		ND		ND		18	3	ND		510890	Delta Premium	Rh	22			630223	7595776	1108664
2016-01-09	1899-12-31 09:03:37	#80-Avg(2)	Soil	PPM	133	36	15	2	100	25	100	14	49	7	ND		ND		ND		ND		ND		ND		20	3	ND		510890	Delta Premium	Rh	22			630223	7595751	1108665
2016-01-09	1899-12-31 09:05:33	#81-Avg(2)	Soil	PPM	ND		11	2	ND		77	14	36	6	ND		ND		ND		ND		ND		ND		18	3	ND		510890	Delta Premium	Rh	22			630223	7595726	1108666
2016-01-11	1899-12-31 07:02:26	#5-Avg(2)	Soil	PPM	142	42	27	3	105	28	182	16	75	8	ND		ND		ND		ND		ND		ND		22	3	ND		510890	Delta Premium	Rh	23			630313	7596617	1108667
2016-01-11	1899-12-31 07:04:51	#6-Avg(2)	Soil	PPM	284	45	32	4	ND		136	15	81	8	ND		ND		ND		ND		ND		ND		18	3	ND		510890	Delta Premium	Rh	23			630313	7596592	1108668
2016-01-11	1899-12-31 07:06:35	#7-Avg(2)	Soil	PPM	233	47	37	4	ND		194	17	73	8	ND		ND		ND		ND		ND		ND		22	3	ND		510890	Delta Premium	Rh	23			630313	7596567	1108669
2016-01-11	1899-12-31 07:08:54	#8-Avg(2)	Soil	PPM	261	47	41	4	ND		196	17	88	8	ND		ND		ND		ND		ND		ND		21	3	ND		510890	Delta Premium	Rh	23			630313	7596542	1108670
2016-01-11	1899-12-31 07:10:43	#9-Avg(2)	Soil	PPM	158	45	31	4	ND		166	16	76	8	ND		ND		ND		ND		ND		ND		23	3	ND		510890	Delta Premium	Rh	23			630313	7596517	1108671
2016-01-11	1899-12-31 07:12:49	#10-Avg(2)	Soil	PPM	278	47	34	4	112	30	195	17	95	8	ND		ND		ND		ND		ND		ND		27	3	ND		510890	Delta Premium	Rh	23			630313	7596492	1108672
2016-01-11	1899-12-31 07:14:41	#11-Avg(2)	Soil	PPM	226	46	31	4	ND		207	17	75	8	ND		ND		ND		ND		ND		ND		29	3	ND		510890	Delta Premium	Rh	23			630313	7596467	1108673
2016-01-11	1899-12-31 07:16:46	#12-Avg(2)	Soil	PPM	210	44	31	4	106	28	157	16	66	7	ND		ND		ND		ND		ND		ND		20	3	ND		510890	Delta Premium	Rh	23			630313	7596442	1108674
2016-01-11	1899-12-31 07:18:29	#13-Avg(2)	Soil	PPM	232	44	32	4	ND		135	15	82	8	ND		ND		ND		ND		ND		ND		21	3	ND		510890	Delta Premium	Rh	23			630313	7596417	1108675
2016-01-11	1899-12-31 07:20:50	#14-Avg(2)	Soil	PPM	249	43	28	3	125	28	140	15	66	7	ND		ND		ND		ND		ND		ND		15	3	ND		510890	Delta Premium	Rh	23			630313	7596392	1108676
2016-01-11	1899-12-31 07:25:39	#16-Avg(2)	Soil	PPM	2491	92	47	5	2290	64	1319	36	106	10	ND		3.7	1.1	ND		ND		ND		ND		10	3	ND		510890	Delta Premium	Rh	23	AMIS 0329				1108677
2016-01-11	1899-12-31 07:27:43	#17-Avg(2)	Soil	PPM	ND		ND		ND		290	14	623	14	ND		ND		12	3	ND		ND		ND		10	2	ND		510890	Delta Premium	Rh	23	Blank				1108678
2016-01-11	1899-12-31 07:30:01	#18-Avg(2)	Soil	PPM	198	45	40	4	ND		220	17	86	8	ND		ND		ND		ND		ND		ND		23	3	ND		510890	Delta Premium	Rh	23	Dup	1108670			1108679
2016-01-11	1899-12-31 07:33:50	#20-Avg(2)	Soil	PPM	158	43	26	4	ND		152	16	64	7	ND		ND		ND		ND		ND		ND		14	3	ND		510890	Delta Premium	Rh	23			630313	7596367	1108680
2016-01-11	1899-12-31 07:35:36	#21-Avg(2)	Soil	PPM	249	43	31	4	129	28	132	15	60	7	ND		ND		ND		ND		ND		ND		15	3	ND		510890	Delta Premium	Rh	23			630313	7596342	1108681
2016-01-11	1899-12-31 07:37:21	#22-Avg(2)	Soil	PPM	243	41	31	3	127	27	133	15	72	7	ND		ND		ND		ND		ND		ND		15	3	ND		510890	Delta Premium	Rh	23			630313	7596317	1108682
2016-01-11	1899-12-31 07:38:54	#23-Avg(2)	Soil	PPM	313	46	27	4	209	30	134	16	69	8	ND		ND		ND		ND		ND		ND		16	3	ND		510890	Delta Premium	Rh	23			630313	7596292	1108683
2016-01-11	1899-12-31 07:40:42	#24-Avg(2)	Soil	PPM	218	43	29	4	132	29	154	16	72	8	ND		ND		ND		ND		ND		ND		16	3	ND		510890	Delta Premium	Rh	23			630313	7596267	1108684
2016-01-11	1899-12-31 07:42:19	#25-Avg(2)	Soil	PPM	198	43	36	4	112	29	151	16	69	7	ND		ND		ND		ND		ND		ND		18	3	ND		510890	Delta Premium	Rh	23			630313	7596242	1108685
2016-01-11	1899-12-31 07:43:58	#26-Avg(2)	Soil	PPM	297	47	34	4	162	30	130	16	83	8	ND		ND		ND		ND		ND		ND		21	3	ND		510890	Delta Premium	Rh	23			630313	7596217	1108686
2016-01-11	1899-12-31 07:45:29	#27-Avg(2)	Soil	PPM	265	45	26	4	171	29	135	16	71	8	ND		ND		ND		ND		ND		ND		24	3	ND		510890	Delta Premium	Rh	23			630313	7596192	1108687
2016-01-11	1899-12-31 07:47:07	#28-Avg(2)	Soil	PPM	247	44	21	4	134	29	170	16	83	8	ND		ND		ND		ND		ND		ND		29	3	ND		510890	Delta Premium	Rh	23			630313	7596167	1108688
2016-01-11	1899-12-31 07:48:42	#29-Avg(2)	Soil	PPM	169	42	19	3	114	28	131	16	73	8	ND		ND		ND		ND		ND		ND		20	3	ND		510890	Delta Premium	Rh	23			630314	7596142	1108689
2016-01-11	1899-12-31 07:50:39	#30-Avg(2)	Soil	PPM	ND		28	4	ND		181	17	77	8	ND		ND		ND		ND		ND		ND		27	3	ND		510890	Delta Premium	Rh	23			630314	7596117	1108690
2016-01-11	1899-12-31 07:52:25	#31-Avg(2)	Soil	PPM	142	42	22	4	110	28	143	16	67	8	ND		ND		ND		ND		ND		ND		25	3	ND		510890	Delta Premium	Rh	23			630314	7596092	1108691
2016-01-11	1899-12-31 07:54:22	#32-Avg(2)	Soil	PPM	143	37	12	2	ND		103	14	43	7	ND		ND		ND		ND		ND		ND		21	3	ND		510890	Delta Premium	Rh	23			630314	7596067	1108692
2016-01-11	1899-12-31 07:56:24	#33-Avg(2)	Soil	PPM	ND		12	2	ND		98	14	41	6	ND		ND		ND		ND		ND		ND		22	3	ND		510890	Delta Premium	Rh	23			630314	7596042	1108693
2016-01-11	1899-12-31 07:58:50	#34-Avg(2)	Soil	PPM	ND		11	2	82	25	62	13	43	7	ND		ND		ND		ND		ND		ND		22	3	ND		510890	Delta Premium	Rh	23			630314	7596017	1108694
2016-01-11	1899-12-31 08:00:41	#35-Avg(2)	Soil	PPM	ND		11	2	73	24	77	13	35	6	ND		ND		ND		ND		ND		ND		28	3	ND		510890	Delta Premium	Rh	23			630314	7595992	1108695
2016-01-11	1899-12-31 08:02:19	#36-Avg(2)	Soil	PPM	ND		6.1	1.9	103	25	66	13	29	6	ND		ND		ND		ND		ND		ND		22	3	ND		510890	Delta Premium	Rh	23			630314	7595967	1108696
2016-01-11	1899-12-31 08:03:52	#37-Avg(2)	Soil	PPM	113	36	10	2	109	25	71	14	49	7	ND		ND		ND		ND		ND		ND		19	3	ND		510890	Delta Premium	Rh	23			630314	7595942	1108697
2016-01-11	1899-12-31 08:05:38	#38-Avg(2)	Soil	PPM	ND		12	2	94	26	86	14	40	7	ND		ND		ND		ND		ND		ND		19	3	ND		510890	Delta Premium	Rh	23			630314	7595917	1108698
2016-01-11	1899-12-31 08:07:15	#39-Avg(2)	Soil	PPM	ND		14	3	87	26	91	14	42	7	ND		ND		ND		ND		ND		ND		21	3	ND		510890	Delta Premium	Rh	23			630314	7595892	1108699
2016-01-11	1899-12-31 08:10:56	#42-Avg(2)	Soil	PPM	ND		26	3	85	27	159	15	64	7	ND		ND		ND		ND		ND		ND		18	3	ND		510890	Delta Premium	Rh	23	Dup	1108691			1108700
2016-01-11	1899-12-31 08:13:06	#43-Avg(2)	Soil	PPM	2353	89	50	5	2233	63	1282	35	121	10	ND		ND		ND		ND		ND		ND		10	3	ND		510890	Delta Premium	Rh	23	AMIS 0329				1108701
2016-01-11	1899-12-31 08:14:41	#44-Avg(2)	Soil	PPM	ND		ND		ND		345	19	480	14	ND		ND		ND		ND		ND		ND		16	3	ND		510890	Delta Premium	Rh	23	Blank				1108702
2016-01-11	1899-12-31 08:16:54	#45-Avg(2)	Soil	PPM	123	39	12	3	ND		89	14	48	7	ND		ND		ND		ND		ND		ND		18	3	ND		510890	Delta Premium	Rh	23			630314	7595867	1108703
2016-01-11	1899-12-31 08:18:27	#46-Avg(2)	Soil	PPM	139	37	13	3	ND		76	13	39	6	ND		ND		ND		ND		ND		ND		20	3	ND		510890	Delta Premium	Rh	23			630314	7595842	1108704
2016-01-11	1899-12-31 08:20:38	#47-Avg(2)	Soil	PPM	ND		14	2	75	25	75	13	38	6	ND		ND		ND		ND		ND		ND		26	3	ND		510890	Delta Premium	Rh	23			630314	7595817	1108705
2016-01-11	1899-12-31 08:22:31	#48-Avg(2)	Soil	PPM	ND		10	2	111	25	95	14	40	7	ND		ND		ND		ND		ND		ND		17	3	ND		510890	Delta Premium	Rh	23			630314	7595792	1108706
2016-01-11	1899-12-31 08:24:45	#49-Avg(2)	Soil	PPM	ND		11	2	94	25	77	14	47	7	ND		ND		ND		ND		ND		ND		24	3	ND		510890	Delta Premium	Rh	23			630314	7595767	1108707
2016-01-11	1899-12-31 08:54:27	#53-Avg(2)	Soil	PPM	ND		24	3	ND		195	16	68	7	ND		ND		ND		ND		ND		ND		20	3	ND		510890	Delta Premium	Rh	24			630404	7596657	1108708
2016-01-11	1899-12-31 08:56:33	#54-Avg(2)	Soil	PPM	173	44	26	4	124	29	217	17	79	8	ND		ND		ND		ND		ND		ND		30	3	ND		510890	Delta Premium	Rh	24			630404	7596632	1108709
2016-01-11	1899-12-31 10:37:23	#91-Avg(2)	Soil	PPM	183	42	26	3	94	28	264	17	88	8	ND		ND		ND		ND		ND		ND		44	4	ND		510890	Delta Premium	Rh	24			630404	7596607	1108710
2016-01-11	1899-12-31 09:00:05	#56-Avg(2)	Soil	PPM	139	44	29	4	112	29	290	18	81	8	ND		ND		ND		ND		ND		ND		35	3	ND		510890	Delta Premium	Rh	24			630404	7596582	1108711
2016-01-11	1899-12-31 09:02:19	#57-Avg(2)	Soil	PPM	277	46	32	4	106	29	334	18	95	8	ND		ND		ND		ND		ND		ND		33	3	ND		510890	Delta Premium	Rh	24			630404	7596557	1108712
2016-01-11	1899-12-31 09:04:23	#58-Avg(2)	Soil	PPM	170	45	33	4	ND		191	17	72	8	ND		ND		ND		ND		ND		ND		21	3	ND		510890	Delta Premium	Rh	24			630404	7596532	1108713
2016-01-11	1899-12-31 09:06:44	#59-Avg(2)	Soil	PPM	149	46	41	4	ND		228	17	89	8	ND		ND		ND		ND		ND		ND		19	3	ND		510890	Delta Premium	Rh	24			630404	7596507	1108714
2016-01-11	1899-12-31 09:08:39	#60-Avg(2)	Soil	PPM	188	44	35	4	ND		165	16	73	8	ND		ND		ND		ND		ND		ND		19	3	ND		510890	Delta Premium	Rh	24			630404	7596482	1108715
2016-01-11	1899-12-31 09:10:24	#61-Avg(2)	Soil	PPM	299	44	25	4	167	28	148	15	75	7	ND		ND		ND		ND		ND		ND		18	3	ND		510890	Delta Premium	Rh	24			630404	7596457	1108716
2016-01-11	1899-12-31 09:12:41	#62-Avg(2)	Soil	PPM	283	45	32	4	141	29	136	16	77	8	ND		ND		ND		ND		ND		ND		14	3	ND		510890	Delta Premium	Rh	24			630404	7596432	1108717
2016-01-11	1899-12-31 09:15:15	#63-Avg(2)	Soil	PPM	219	43	31	4	103	28	151	16	73	8	ND		ND		ND		ND		ND		ND		19	3	ND		510890	Delta Premium	Rh	24			630404	7596407	1108718
2016-01-11	1899-12-31 09:17:26	#64-Avg(2)	Soil	PPM	178	44	34	4	142	29	131	16	77	8	ND		ND		ND		ND		ND		ND		16	3	ND		510890	Delta Premium	Rh	24			630405	7596382	1108719
2016-01-11	1899-12-31 09:19:31	#65-Avg(2)	Soil	PPM	295	44	31	3	95	28	119	15	72	7	ND		ND		ND		ND		ND		ND		19	3	ND		510890	Delta Premium	Rh	24			630405	7596357	1108720
2016-01-11	1899-12-31 09:21:05	#66-Avg(2)	Soil	PPM	265	44	26	3	139	28	121	15	80	8	ND		ND		ND		ND		ND		ND		13	3	ND		510890	Delta Premium	Rh	24			630405	7596332	1108721
2016-01-11	1899-12-31 09:22:37	#67-Avg(2)	Soil	PPM	317	45	25	4	158	29	137	15	76	8	ND		ND		ND		ND		ND		ND		16	3	ND		510890	Delta Premium	Rh	24			630405	7596307	1108722
2016-01-11	1899-12-31 09:26:33	#68-Avg(2)	Soil	PPM	ND		ND		ND		180	14	560	13	ND		ND		ND		ND		ND		ND		10	2	ND		510890	Delta Premium	Rh	24	Blank				1108723
2016-01-11	1899-12-31 09:28:17	#69-Avg(2)	Soil	PPM	198	44	35	4	ND		176	16	65	8	ND		ND		ND		ND		ND		ND		18	3	ND		510890	Delta Premium	Rh	24	Dup				1108724
2016-01-11	1899-12-31 09:29:50	#70-Avg(2)	Soil	PPM	2288	92	43	5	2323	67	1288	37	111	11	ND		ND		ND		ND		ND		ND		ND		ND		510890	Delta Premium	Rh	24	AMIS 0329	1108713			1108725
2016-01-11	1899-12-31 09:32:44	#71-Avg(2)	Soil	PPM	351	47	30	4	146	30	134	16	85	8	ND		ND		ND		ND		ND		ND		16	3	ND		510890	Delta Premium	Rh	24			630405	7596282	1108726
2016-01-11	1899-12-31 09:34:27	#72-Avg(2)	Soil	PPM	401	47	32	4	195	30	128	16	85	8	ND		ND		ND		ND		ND		ND		16	3	ND		510890	Delta Premium	Rh	24			630405	7596257	1108727
2016-01-11	1899-12-31 09:35:59	#73-Avg(2)	Soil	PPM	185	41	13	3	143	28	98	15	70	7	ND		ND		ND		ND		ND		ND		22	3	ND		510890	Delta Premium	Rh	24			630405	7596232	1108728
2016-01-11	1899-12-31 09:37:37	#74-Avg(2)	Soil	PPM	182	42	20	3	123	28	175	16	117	8	ND		ND		ND		ND		ND		ND		38	3	ND		510890	Delta Premium	Rh	24			630405	7596207	1108729
2016-01-11	1899-12-31 09:39:18	#75-Avg(2)	Soil	PPM	146	41	24	3	91	27	129	15	72	7	ND		ND		ND		ND		ND		ND		22	3	ND		510890	Delta Premium	Rh	24			630405	7596182	1108730
2016-01-11	1899-12-31 09:41:05	#76-Avg(2)	Soil	PPM	198	42	31	4	ND		144	15	83	8	ND		ND		ND		ND		ND		ND		22	3	ND		510890	Delta Premium	Rh	24			630405	7596157	1108731
2016-01-11	1899-12-31 09:42:40	#77-Avg(2)	Soil	PPM	118	36	16	3	83	25	111	14	46	6	ND		ND		ND		ND		ND		ND		21	3	ND		510890	Delta Premium	Rh	24			630405	7596132	1108732
2016-01-11	1899-12-31 09:44:13	#78-Avg(2)	Soil	PPM	108	36	17	2	84	25	104	14	51	7	ND		ND		ND		ND		ND		ND		24	3	ND		510890	Delta Premium	Rh	24			630405	7596107	1108733
2016-01-11	1899-12-31 09:45:49	#79-Avg(2)	Soil	PPM	ND		8	2	ND		78	13	47	6	ND		ND		ND		ND		ND		ND		23	3	ND		510890	Delta Premium	Rh	24			630405	7596082	1108734
2016-01-11	1899-12-31 09:47:20	#80-Avg(2)	Soil	PPM	ND		9	2	ND		91	14	45	7	ND		ND		ND		ND		ND		ND		25	3	ND		510890	Delta Premium	Rh	24			630405	7596057	1108735
2016-01-11	1899-12-31 09:48:49	#81-Avg(2)	Soil	PPM	ND		9	2	ND		100	14	42	6	ND		ND		ND		ND		ND		ND		20	3	ND		510890	Delta Premium	Rh	24			630405	7596032	1108736
2016-01-11	1899-12-31 09:50:50	#82-Avg(2)	Soil	PPM	ND		16	2	ND		97	14	41	6	ND		ND		ND		ND		ND		ND		24	3	ND		510890	Delta Premium	Rh	24			630405	7596007	1108737
2016-01-11	1899-12-31 09:52:35	#83-Avg(2)	Soil	PPM	ND		11	2	ND		ND		44	7	ND		ND		ND		ND		ND		ND		21	3	ND		510890	Delta Premium	Rh	24			630405	7595982	1108738
2016-01-11	1899-12-31 09:54:09	#84-Avg(2)	Soil	PPM	ND		12	3	ND		103	14	43	7	ND		ND		ND		ND		ND		ND		16	3	ND		510890	Delta Premium	Rh	24			630405	7595957	1108739
2016-01-11	1899-12-31 09:55:49	#85-Avg(2)	Soil	PPM	143	38	13	3	82	26	80	14	54	7	ND		ND		ND		ND		ND		ND		22	3	ND		510890	Delta Premium	Rh	24			630405	7595932	1108740
2016-01-11	1899-12-31 09:57:39	#86-Avg(2)	Soil	PPM	131	38	13	3	124	26	87	14	48	7	ND		ND		ND		ND		ND		ND		19	3	ND		510890	Delta Premium	Rh	24			630405	7595907	1108741
2016-01-11	1899-12-31 09:59:14	#87-Avg(2)	Soil	PPM	ND		13	3	87	26	100	15	40	7	ND		ND		ND		ND		ND		ND		19	3	ND		510890	Delta Premium	Rh	24			630405	7595882	1108742
2016-01-11	1899-12-31 10:00:58	#88-Avg(2)	Soil	PPM	111	36	8	2	85	25	107	14	44	7	ND		ND		ND		ND		ND		ND		18	3	ND		510890	Delta Premium	Rh	24			630405	7595857	1108743
2016-01-11	1899-12-31 10:02:53	#89-Avg(2)	Soil	PPM	ND		12	3	ND		94	14	43	7	ND		ND		ND		ND		ND		ND		21	3	ND		510890	Delta Premium	Rh	24			630406	7595832	1108744
2016-01-11	1899-12-31 10:04:34	#90-Avg(2)	Soil	PPM	ND		13	3	ND		53	13	50	7	ND		ND		ND		ND		ND		ND		23	3	ND		510890	Delta Premium	Rh	24			630406	7595807	1108745
2016-01-12	1899-12-31 07:10:52	#4-Avg(2)	Soil	PPM	2279	89	53	5	2166	63	1276	36	112	10	ND		ND		ND		ND		ND		ND		ND		ND		510890	Delta Premium	Rh	24	AMIS 0329				1108746
2016-01-12	1899-12-31 07:12:39	#5-Avg(2)	Soil	PPM	ND		ND		ND		209	16	448	13	ND		ND		ND		ND		ND		ND		19	3	ND		510890	Delta Premium	Rh	24	Blank				1108747
2016-01-12	1899-12-31 07:14:16	#6-Avg(2)	Soil	PPM	ND		14	2	ND		66	14	40	7	ND		ND		ND		ND		ND		ND		21	3	ND		510890	Delta Premium	Rh	24	Dup	1108735			1108748
2016-01-12	1899-12-31 07:31:56	#7-Avg(2)	Soil	PPM	170	42	22	3	138	28	86	15	75	7	ND		ND		ND		ND		ND		ND		24	3	ND		510890	Delta Premium	Rh	25			630495	7596698	1108749
2016-01-12	1899-12-31 07:38:17	#8-Avg(2)	Soil	PPM	253	45	41	4	ND		164	16	107	8	ND		ND		ND		ND		ND		ND		34	3	ND		510890	Delta Premium	Rh	25			630495	7596673	1108750
2016-01-12	1899-12-31 07:40:03	#9-Avg(2)	Soil	PPM	ND		37	4	ND		122	18	79	9	ND		ND		ND		ND		ND		ND		15	3	ND		510890	Delta Premium	Rh	25			630495	7596648	1108751
2016-01-12	1899-12-31 07:41:43	#10-Avg(2)	Soil	PPM	179	45	34	4	ND		115	16	97	8	ND		ND		ND		ND		ND		ND		22	3	ND		510890	Delta Premium	Rh	25			630496	7596623	1108752
2016-01-12	1899-12-31 07:43:17	#11-Avg(2)	Soil	PPM	236	45	30	4	89	29	120	16	67	8	ND		ND		ND		ND		ND		ND		21	3	ND		510890	Delta Premium	Rh	25			630496	7596598	1108753
2016-01-12	1899-12-31 07:45:06	#12-Avg(2)	Soil	PPM	279	47	38	4	140	30	126	16	77	8	ND		ND		ND		ND		ND		ND		17	3	ND		510890	Delta Premium	Rh	25			630496	7596573	1108754
2016-01-12	1899-12-31 07:46:49	#13-Avg(2)	Soil	PPM	128	41	19	3	115	28	88	15	47	7	ND		ND		ND		ND		ND		ND		15	3	ND		510890	Delta Premium	Rh	25			630496	7596548	1108755
2016-01-12	1899-12-31 07:48:26	#14-Avg(2)	Soil	PPM	232	43	29	4	85	28	119	15	76	8	ND		ND		ND		ND		ND		ND		16	3	ND		510890	Delta Premium	Rh	25			630496	7596523	1108756
2016-01-12	1899-12-31 07:50:08	#15-Avg(2)	Soil	PPM	180	42	25	3	114	28	119	15	66	7	ND		ND		ND		ND		ND		ND		15	3	ND		510890	Delta Premium	Rh	25			630496	7596498	1108757
2016-01-12	1899-12-31 07:51:51	#16-Avg(2)	Soil	PPM	161	41	30	3	ND		111	15	69	7	ND		ND		ND		ND		ND		ND		13	3	ND		510890	Delta Premium	Rh	25			630496	7596473	1108758
2016-01-12	1899-12-31 07:53:25	#17-Avg(2)	Soil	PPM	249	43	27	3	119	28	141	15	81	8	ND		ND		ND		ND		ND		ND		14	3	ND		510890	Delta Premium	Rh	25			630496	7596448	1108759
2016-01-12	1899-12-31 07:55:26	#18-Avg(2)	Soil	PPM	735	54	33	4	225	31	113	16	80	8	ND		ND		ND		ND		ND		ND		15	3	ND		510890	Delta Premium	Rh	25			630496	7596423	1108760
2016-01-12	1899-12-31 07:57:00	#19-Avg(2)	Soil	PPM	507	50	31	4	225	31	104	16	89	8	ND		ND		ND		ND		ND		ND		18	3	ND		510890	Delta Premium	Rh	25			630496	7596398	1108761
2016-01-12	1899-12-31 07:58:40	#20-Avg(2)	Soil	PPM	288	45	29	4	134	29	135	16	72	8	ND		ND		ND		ND		ND		ND		14	3	ND		510890	Delta Premium	Rh	25			630496	7596373	1108762
2016-01-12	1899-12-31 08:00:22	#21-Avg(2)	Soil	PPM	333	47	35	4	176	30	166	16	95	8	ND		ND		ND		ND		ND		ND		19	3	ND		510890	Delta Premium	Rh	25			630496	7596348	1108763
2016-01-12	1899-12-31 08:02:00	#22-Avg(2)	Soil	PPM	264	47	41	4	98	30	156	16	83	8	ND		ND		ND		ND		ND		ND		16	3	ND		510890	Delta Premium	Rh	25			630496	7596323	1108764
2016-01-12	1899-12-31 08:03:46	#23-Avg(2)	Soil	PPM	141	42	24	3	102	28	138	16	96	8	ND		ND		ND		ND		ND		ND		19	3	ND		510890	Delta Premium	Rh	25			630496	7596298	1108765
2016-01-12	1899-12-31 08:05:23	#24-Avg(2)	Soil	PPM	189	44	30	4	128	29	188	17	114	8	ND		ND		ND		ND		ND		ND		26	3	ND		510890	Delta Premium	Rh	25			630496	7596273	1108766
2016-01-12	1899-12-31 08:07:24	#25-Avg(2)	Soil	PPM	208	42	25	3	ND		141	15	94	8	ND		ND		ND		ND		ND		ND		26	3	ND		510890	Delta Premium	Rh	25			630496	7596248	1108767
2016-01-12	1899-12-31 08:09:08	#26-Avg(2)	Soil	PPM	177	41	26	3	105	27	143	15	88	8	ND		ND		ND		ND		ND		ND		21	3	ND		510890	Delta Premium	Rh	25			630496	7596223	1108768
2016-01-12	1899-12-31 08:12:03	#27-Avg(2)	Soil	PPM	182	44	27	3	ND		138	16	110	8	ND		ND		ND		ND		ND		ND		19	3	ND		510890	Delta Premium	Rh	25	Dup	1108765			1108769
2016-01-12	1899-12-31 08:13:42	#28-Avg(2)	Soil	PPM	2315	89	53	5	2179	63	1311	36	102	10	ND		4.1	1.1	ND		ND		ND		ND		ND		ND		510890	Delta Premium	Rh	25	AMIS 0329				1108770
2016-01-12	1899-12-31 08:15:23	#29-Avg(2)	Soil	PPM	ND		ND		ND		226	16	510	14	ND		ND		ND		ND		ND		ND		15	2	ND		510890	Delta Premium	Rh	25	Blank				1108771
2016-01-12	1899-12-31 08:18:45	#30-Avg(2)	Soil	PPM	142	41	26	3	95	28	124	15	75	7	ND		ND		ND		ND		ND		ND		20	3	ND		510890	Delta Premium	Rh	25			630496	7596198	1108772
2016-01-12	1899-12-31 08:20:22	#31-Avg(2)	Soil	PPM	ND		20	3	ND		114	14	55	7	ND		ND		ND		ND		ND		ND		21	3	ND		510890	Delta Premium	Rh	25			630496	7596173	1108773
2016-01-12	1899-12-31 08:21:58	#32-Avg(2)	Soil	PPM	ND		10	2	101	25	84	14	50	7	ND		ND		ND		ND		ND		ND		30	3	ND		510890	Delta Premium	Rh	25			630496	7596148	1108774
2016-01-12	1899-12-31 08:23:33	#33-Avg(2)	Soil	PPM	ND		10	2	97	24	61	13	37	6	ND		4.9	1.4	ND		ND		ND		ND		24	3	ND		510890	Delta Premium	Rh	25			630496	7596123	1108775
2016-01-12	1899-12-31 08:25:09	#34-Avg(2)	Soil	PPM	114	36	8	2	92	25	64	13	40	6	ND		ND		ND		ND		ND		ND		26	3	ND		510890	Delta Premium	Rh	25			630496	7596098	1108776
2016-01-12	1899-12-31 08:26:58	#35-Avg(2)	Soil	PPM	128	37	17	2	98	26	98	14	46	7	ND		ND		ND		ND		ND		ND		22	3	ND		510890	Delta Premium	Rh	25			630497	7596073	1108777
2016-01-12	1899-12-31 08:28:38	#36-Avg(2)	Soil	PPM	ND		12	2	117	26	91	14	54	7	ND		ND		ND		ND		ND		ND		17	3	ND		510890	Delta Premium	Rh	25			630497	7596048	1108778
2016-01-12	1899-12-31 08:30:11	#37-Avg(2)	Soil	PPM	ND		17	2	ND		75	14	55	7	ND		ND		ND		ND		ND		ND		21	3	ND		510890	Delta Premium	Rh	25			630497	7596023	1108779
2016-01-12	1899-12-31 08:31:51	#38-Avg(2)	Soil	PPM	131	37	14	3	101	25	61	13	48	7	ND		ND		ND		ND		ND		ND		22	3	ND		510890	Delta Premium	Rh	25			630497	7595998	1108780
2016-01-12	1899-12-31 08:33:26	#39-Avg(2)	Soil	PPM	121	38	18	3	ND		110	14	42	7	ND		ND		ND		ND		ND		ND		25	3	ND		510890	Delta Premium	Rh	25			630497	7595973	1108781
2016-01-12	1899-12-31 08:35:07	#40-Avg(2)	Soil	PPM	ND		20	3	79	25	81	14	43	7	ND		ND		ND		ND		ND		ND		22	3	ND		510890	Delta Premium	Rh	25			630497	7595948	1108782
2016-01-12	1899-12-31 08:36:44	#41-Avg(2)	Soil	PPM	ND		13	2	ND		89	14	38	6	ND		ND		ND		ND		ND		ND		23	3	ND		510890	Delta Premium	Rh	25			630497	7595923	1108783
2016-01-12	1899-12-31 08:38:17	#42-Avg(2)	Soil	PPM	131	37	14	2	98	25	68	13	48	7	ND		ND		ND		ND		ND		ND		21	3	ND		510890	Delta Premium	Rh	25			630497	7595898	1108784
2016-01-12	1899-12-31 08:40:01	#43-Avg(2)	Soil	PPM	ND		15	3	81	26	67	14	48	7	ND		ND		ND		ND		ND		ND		26	3	ND		510890	Delta Premium	Rh	25			630497	7595873	1108785
2016-01-12	1899-12-31 08:41:46	#44-Avg(2)	Soil	PPM	ND		18	3	ND		78	14	48	7	ND		ND		ND		ND		ND		ND		28	3	ND		510890	Delta Premium	Rh	25			630497	7595848	1108786
2016-01-12	1899-12-31 08:45:48	#45-Avg(2)	Soil	PPM	127	41	28	3	ND		102	15	67	7	ND		ND		ND		ND		ND		ND		20	3	ND		510890	Delta Premium	Rh	26			630587	7596739	1108787
2016-01-12	1899-12-31 08:47:25	#46-Avg(2)	Soil	PPM	159	45	43	4	104	30	119	16	82	8	ND		ND		ND		ND		ND		ND		17	3	ND		510890	Delta Premium	Rh	26			630587	7596714	1108788
2016-01-12	1899-12-31 08:49:08	#47-Avg(2)	Soil	PPM	164	45	37	4	122	30	123	16	81	8	ND		ND		ND		ND		ND		ND		18	3	ND		510890	Delta Premium	Rh	26			630587	7596689	1108789
2016-01-12	1899-12-31 08:50:51	#48-Avg(2)	Soil	PPM	155	43	35	4	102	29	111	15	81	8	ND		ND		ND		ND		ND		ND		20	3	ND		510890	Delta Premium	Rh	26			630587	7596664	1108790
2016-01-12	1899-12-31 08:52:28	#49-Avg(2)	Soil	PPM	239	44	30	4	ND		115	15	79	8	ND		ND		ND		ND		ND		ND		17	3	ND		510890	Delta Premium	Rh	26			630587	7596639	1108791
2016-01-12	1899-12-31 08:54:08	#50-Avg(2)	Soil	PPM	ND		ND		ND		197	17	422	13	ND		ND		ND		ND		ND		ND		17	3	ND		510890	Delta Premium	Rh	26	Blank				1108792
2016-01-12	1899-12-31 08:55:43	#51-Avg(2)	Soil	PPM	246	46	35	4	99	29	102	15	84	8	ND		ND		ND		ND		ND		ND		20	3	ND		510890	Delta Premium	Rh	26	Dup	1108788			1108793
2016-01-12	1899-12-31 08:57:24	#52-Avg(2)	Soil	PPM	2381	90	57	5	2229	63	1337	37	122	10	ND		3.6	1.1	ND		ND		ND		ND		ND		ND		510890	Delta Premium	Rh	26	AMIS 0329				1108794
2016-01-12	1899-12-31 09:09:59	#53-Avg(2)	Soil	PPM	207	42	32	3	102	28	113	15	63	7	ND		ND		ND		ND		ND		ND		19	3	ND		510890	Delta Premium	Rh	26			630587	7596614	1108795
2016-01-12	1899-12-31 09:11:35	#54-Avg(2)	Soil	PPM	216	42	23	3	131	28	94	15	61	7	ND		ND		ND		ND		ND		ND		18	3	ND		510890	Delta Premium	Rh	26			630587	7596589	1108796
2016-01-12	1899-12-31 09:13:16	#55-Avg(2)	Soil	PPM	263	47	39	4	ND		135	16	71	8	ND		ND		ND		ND		ND		ND		18	3	ND		510890	Delta Premium	Rh	26			630587	7596564	1108797
2016-01-12	1899-12-31 09:14:54	#56-Avg(2)	Soil	PPM	278	48	38	4	96	30	145	16	67	8	ND		ND		ND		ND		ND		ND		15	3	ND		510890	Delta Premium	Rh	26			630587	7596539	1108798
2016-01-12	1899-12-31 09:16:28	#57-Avg(2)	Soil	PPM	209	43	21	3	102	28	92	15	68	7	ND		ND		ND		ND		ND		ND		12	3	ND		510890	Delta Premium	Rh	26			630587	7596514	1108799
2016-01-12	1899-12-31 09:18:13	#58-Avg(2)	Soil	PPM	179	42	20	3	117	28	73	15	73	7	ND		ND		ND		ND		ND		ND		14	3	ND		510890	Delta Premium	Rh	26			630587	7596489	1108800
2016-01-12	1899-12-31 09:19:48	#59-Avg(2)	Soil	PPM	274	45	30	4	123	29	114	16	64	8	ND		ND		ND		ND		ND		ND		9	3	ND		510890	Delta Premium	Rh	26			630587	7596464	1108801
2016-01-12	1899-12-31 09:21:27	#60-Avg(2)	Soil	PPM	228	45	33	4	129	29	99	16	79	8	ND		ND		ND		ND		ND		ND		11	3	ND		510890	Delta Premium	Rh	26			630587	7596439	1108802
2016-01-12	1899-12-31 09:23:00	#61-Avg(2)	Soil	PPM	308	46	29	4	186	30	107	16	79	8	ND		ND		ND		ND		ND		ND		12	3	ND		510890	Delta Premium	Rh	26			630587	7596414	1108803
2016-01-12	1899-12-31 09:24:34	#62-Avg(2)	Soil	PPM	276	43	31	4	97	28	125	15	85	8	ND		ND		ND		ND		ND		ND		16	3	ND		510890	Delta Premium	Rh	26			630587	7596389	1108804
2016-01-12	1899-12-31 09:26:10	#63-Avg(2)	Soil	PPM	259	44	31	4	131	28	122	15	102	8	ND		ND		ND		ND		ND		ND		17	3	ND		510890	Delta Premium	Rh	26			630587	7596364	1108805
2016-01-12	1899-12-31 09:27:46	#64-Avg(2)	Soil	PPM	200	45	34	4	102	29	177	16	114	8	ND		ND		ND		ND		ND		ND		20	3	ND		510890	Delta Premium	Rh	26			630587	7596339	1108806
2016-01-12	1899-12-31 09:29:24	#65-Avg(2)	Soil	PPM	228	46	32	4	95	29	195	17	141	9	ND		ND		ND		ND		ND		ND		32	3	ND		510890	Delta Premium	Rh	26			630588	7596314	1108807
2016-01-12	1899-12-31 09:30:53	#66-Avg(2)	Soil	PPM	137	41	24	3	112	28	120	15	93	8	ND		ND		ND		ND		ND		ND		19	3	ND		510890	Delta Premium	Rh	26			630588	7596289	1108808
2016-01-12	1899-12-31 09:35:02	#67-Avg(2)	Soil	PPM	229	45	29	4	105	29	132	16	86	8	ND		ND		ND		ND		ND		ND		24	3	ND		510890	Delta Premium	Rh	26			630588	7596264	1108809
2016-01-12	1899-12-31 09:36:33	#68-Avg(2)	Soil	PPM	124	39	23	3	95	27	104	15	67	7	ND		ND		ND		ND		ND		ND		22	3	ND		510890	Delta Premium	Rh	26			630588	7596239	1108810
2016-01-12	1899-12-31 09:38:12	#69-Avg(2)	Soil	PPM	118	37	18	3	ND		115	14	53	7	ND		ND		ND		ND		ND		ND		20	3	ND		510890	Delta Premium	Rh	26			630588	7596214	1108811
2016-01-12	1899-12-31 09:40:33	#70-Avg(2)	Soil	PPM	ND		13	2	80	25	71	13	54	7	ND		ND		ND		ND		ND		ND		26	3	ND		510890	Delta Premium	Rh	26			630588	7596189	1108812
2016-01-12	1899-12-31 09:42:06	#71-Avg(2)	Soil	PPM	ND		14	2	ND		65	14	49	7	ND		ND		ND		ND		ND		ND		24	3	ND		510890	Delta Premium	Rh	26			630588	7596164	1108813
2016-01-12	1899-12-31 09:43:39	#72-Avg(2)	Soil	PPM	ND		11	2	ND		72	14	48	7	ND		ND		ND		ND		ND		ND		22	3	ND		510890	Delta Premium	Rh	26			630588	7596139	1108814
2016-01-12	1899-12-31 09:45:17	#73-Avg(2)	Soil	PPM	2292	90	52	5	2267	64	1298	36	106	10	6	2	3.5	1.1	ND		ND		ND		ND		ND		ND		510890	Delta Premium	Rh	26	AMIS 0329				1108815
2016-01-12	1899-12-31 09:46:49	#74-Avg(2)	Soil	PPM	ND		ND		ND		266	16	504	14	ND		ND		ND		ND		ND		ND		13	2	ND		510890	Delta Premium	Rh	26	Blank				1108816
2016-01-12	1899-12-31 09:48:48	#75-Avg(2)	Soil	PPM	290	46	34	4	139	29	94	15	79	8	ND		ND		ND		ND		ND		ND		13	3	ND		510890	Delta Premium	Rh	26	Dup	1108803			1108817
2016-01-12	1899-12-31 09:50:51	#76-Avg(2)	Soil	PPM	ND		17	3	99	26	72	14	50	7	ND		ND		ND		ND		ND		ND		19	3	ND		510890	Delta Premium	Rh	26			630588	7596114	1108818
2016-01-12	1899-12-31 09:52:18	#77-Avg(2)	Soil	PPM	ND		15	2	100	25	75	13	54	7	ND		ND		ND		ND		ND		ND		18	3	ND		510890	Delta Premium	Rh	26			630588	7596089	1108819
2016-01-12	1899-12-31 09:53:51	#78-Avg(2)	Soil	PPM	ND		14	2	106	25	88	14	38	6	ND		ND		ND		ND		ND		ND		16	3	ND		510890	Delta Premium	Rh	26			630588	7596064	1108820
2016-01-12	1899-12-31 09:55:30	#79-Avg(2)	Soil	PPM	ND		16	2	ND		72	14	52	7	ND		ND		ND		ND		ND		ND		24	3	ND		510890	Delta Premium	Rh	26			630588	7596039	1108821
2016-01-12	1899-12-31 09:57:16	#80-Avg(2)	Soil	PPM	ND		18	3	98	26	109	14	44	7	ND		ND		ND		ND		ND		ND		21	3	ND		510890	Delta Premium	Rh	26			630588	7596014	1108822
2016-01-12	1899-12-31 09:58:50	#81-Avg(2)	Soil	PPM	154	38	14	2	101	26	102	14	54	7	ND		ND		ND		ND		ND		ND		21	3	ND		510890	Delta Premium	Rh	26			630588	7595989	1108823
2016-01-12	1899-12-31 10:03:41	#82-Avg(2)	Soil	PPM	ND		18	3	ND		90	14	49	7	ND		ND		ND		ND		ND		ND		20	3	ND		510890	Delta Premium	Rh	26			630588	7595964	1108824
2016-01-12	1899-12-31 10:05:18	#83-Avg(2)	Soil	PPM	ND		22	3	ND		108	14	52	7	ND		ND		ND		ND		ND		ND		19	3	ND		510890	Delta Premium	Rh	26			630588	7595939	1108825
2016-01-12	1899-12-31 10:06:48	#84-Avg(2)	Soil	PPM	121	38	13	3	ND		68	14	34	7	ND		ND		ND		ND		ND		ND		19	3	ND		510890	Delta Premium	Rh	26			630588	7595914	1108826
2016-01-12	1899-12-31 10:08:27	#85-Avg(2)	Soil	PPM	ND		16	3	96	26	110	14	53	7	ND		ND		ND		ND		ND		ND		22	3	ND		510890	Delta Premium	Rh	26			630588	7595889	1108827
2016-01-12	1899-12-31 10:12:23	#86-Avg(2)	Soil	PPM	178	44	34	4	ND		100	15	70	8	ND		ND		ND		ND		ND		ND		19	3	ND		510890	Delta Premium	Rh	27			630678	7596779	1108828
2016-01-12	1899-12-31 10:14:46	#87-Avg(2)	Soil	PPM	171	44	34	4	ND		115	16	78	8	ND		ND		ND		ND		ND		ND		21	3	ND		510890	Delta Premium	Rh	27			630678	7596754	1108829
2016-01-12	1899-12-31 10:16:22	#88-Avg(2)	Soil	PPM	134	44	36	4	114	29	102	16	94	8	ND		ND		ND		ND		ND		ND		20	3	ND		510890	Delta Premium	Rh	27			630678	7596729	1108830
2016-01-12	1899-12-31 10:18:11	#89-Avg(2)	Soil	PPM	255	42	30	4	ND		90	14	63	7	ND		ND		ND		ND		ND		ND		18	3	ND		510890	Delta Premium	Rh	27			630678	7596704	1108831
2016-01-12	1899-12-31 10:19:43	#90-Avg(2)	Soil	PPM	170	41	28	3	ND		81	14	69	7	ND		ND		ND		ND		ND		ND		16	3	ND		510890	Delta Premium	Rh	27			630678	7596679	1108832
2016-01-12	1899-12-31 10:21:17	#91-Avg(2)	Soil	PPM	227	42	23	3	112	27	98	15	59	7	ND		ND		ND		ND		ND		ND		13	3	ND		510890	Delta Premium	Rh	27			630678	7596654	1108833
2016-01-12	1899-12-31 10:22:48	#92-Avg(2)	Soil	PPM	172	43	27	4	ND		94	15	64	7	ND		ND		ND		ND		ND		ND		18	3	ND		510890	Delta Premium	Rh	27			630678	7596629	1108834
2016-01-12	1899-12-31 10:24:24	#93-Avg(2)	Soil	PPM	301	46	30	4	112	29	108	15	67	8	ND		ND		ND		ND		ND		ND		11	3	ND		510890	Delta Premium	Rh	27			630678	7596604	1108835
2016-01-12	1899-12-31 10:26:02	#94-Avg(2)	Soil	PPM	227	45	32	4	ND		141	16	72	8	ND		ND		ND		ND		ND		ND		11	3	ND		510890	Delta Premium	Rh	27			630678	7596579	1108836
2016-01-12	1899-12-31 10:27:39	#95-Avg(2)	Soil	PPM	425	50	42	4	157	30	123	16	65	8	ND		ND		ND		ND		ND		ND		13	3	ND		510890	Delta Premium	Rh	27			630678	7596554	1108837
2016-01-12	1899-12-31 10:29:37	#96-Avg(2)	Soil	PPM	210	43	31	4	ND		106	15	76	8	ND		ND		ND		ND		ND		ND		21	3	ND		510890	Delta Premium	Rh	27	Dup	1108830			1108838
2016-01-12	1899-12-31 10:31:10	#97-Avg(2)	Soil	PPM	2422	92	47	5	2242	64	1304	36	108	10	ND		ND		ND		ND		ND		ND		10	3	ND		510890	Delta Premium	Rh	27	AMIS 0329				1108839
2016-01-12	1899-12-31 10:32:51	#98-Avg(2)	Soil	PPM	ND		ND		ND		288	17	516	14	ND		ND		ND		ND		ND		ND		18	3	ND		510890	Delta Premium	Rh	27	Blank				1108840
2016-01-12	1899-12-31 10:35:07	#99-Avg(2)	Soil	PPM	263	46	36	4	95	29	125	16	74	8	ND		ND		ND		ND		ND		ND		12	3	ND		510890	Delta Premium	Rh	27			630679	7596529	1108841
2016-01-12	1899-12-31 10:36:37	#100-Avg(2)	Soil	PPM	323	45	34	4	109	28	125	15	75	8	ND		ND		ND		ND		ND		ND		12	3	ND		510890	Delta Premium	Rh	27			630679	7596504	1108842
2016-01-12	1899-12-31 10:39:49	#101-Avg(2)	Soil	PPM	191	42	27	3	120	28	137	15	61	7	ND		ND		ND		ND		ND		ND		14	3	ND		510890	Delta Premium	Rh	27			630679	7596479	1108843
2016-01-12	1899-12-31 10:41:25	#102-Avg(2)	Soil	PPM	266	44	29	4	95	28	93	15	73	7	ND		ND		ND		ND		ND		ND		18	3	ND		510890	Delta Premium	Rh	27			630679	7596454	1108844
2016-01-12	1899-12-31 10:42:53	#103-Avg(2)	Soil	PPM	337	45	33	4	136	29	87	15	67	7	ND		5.3	1.3	ND		ND		ND		ND		13	3	ND		510890	Delta Premium	Rh	27			630679	7596429	1108845
2016-01-12	1899-12-31 10:44:23	#104-Avg(2)	Soil	PPM	194	44	29	4	93	29	115	16	77	8	ND		ND		ND		ND		ND		ND		16	3	ND		510890	Delta Premium	Rh	27			630679	7596404	1108846
2016-01-12	1899-12-31 10:46:07	#105-Avg(2)	Soil	PPM	262	47	30	4	127	30	139	16	140	9	ND		ND		ND		ND		ND		ND		16	3	ND		510890	Delta Premium	Rh	27			630679	7596379	1108847
2016-01-12	1899-12-31 10:47:38	#106-Avg(2)	Soil	PPM	171	45	29	4	ND		82	16	108	8	ND		ND		ND		ND		ND		ND		19	3	ND		510890	Delta Premium	Rh	27			630679	7596354	1108848
2016-01-12	1899-12-31 10:49:16	#107-Avg(2)	Soil	PPM	185	47	42	4	ND		95	16	85	8	ND		ND		ND		ND		ND		ND		16	3	ND		510890	Delta Premium	Rh	27			630679	7596329	1108849
2016-01-12	1899-12-31 10:50:50	#108-Avg(2)	Soil	PPM	201	43	31	4	86	28	104	15	60	7	ND		ND		ND		ND		ND		ND		15	3	ND		510890	Delta Premium	Rh	27			630679	7596304	1108850
2016-01-12	1899-12-31 10:52:25	#109-Avg(2)	Soil	PPM	129	38	19	3	ND		79	14	49	7	ND		ND		ND		ND		ND		ND		21	3	ND		510890	Delta Premium	Rh	27			630679	7596279	1108851
2016-01-12	1899-12-31 10:54:04	#110-Avg(2)	Soil	PPM	ND		13	2	89	25	64	14	50	7	ND		ND		ND		ND		ND		ND		23	3	ND		510890	Delta Premium	Rh	27			630679	7596254	1108852
2016-01-12	1899-12-31 10:55:42	#111-Avg(2)	Soil	PPM	135	37	13	2	ND		80	14	46	7	ND		ND		ND		ND		ND		ND		28	3	ND		510890	Delta Premium	Rh	27			630679	7596229	1108853
2016-01-13	1899-12-31 06:46:56	#3-Avg(2)	Soil	PPM	ND		9	2	ND		65	13	34	6	ND		ND		ND		ND		ND		ND		23	3	ND		510890	Delta Premium	Rh	27			630679	7596204	1108854
2016-01-13	1899-12-31 06:48:44	#4-Avg(2)	Soil	PPM	ND		9	2	104	25	77	14	54	7	ND		ND		ND		ND		ND		ND		23	3	ND		510890	Delta Premium	Rh	27			630679	7596179	1108855
2016-01-13	1899-12-31 06:50:41	#5-Avg(2)	Soil	PPM	118	37	10	2	ND		52	13	45	7	ND		ND		ND		ND		ND		ND		21	3	ND		510890	Delta Premium	Rh	27			630679	7596154	1108856
2016-01-13	1899-12-31 06:52:27	#6-Avg(2)	Soil	PPM	134	39	12	3	102	26	98	14	60	7	ND		ND		ND		ND		ND		ND		21	3	ND		510890	Delta Premium	Rh	27			630679	7596129	1108857
2016-01-13	1899-12-31 06:54:09	#7-Avg(2)	Soil	PPM	112	37	18	3	ND		103	14	55	7	ND		ND		ND		ND		ND		ND		21	3	ND		510890	Delta Premium	Rh	27			630679	7596104	1108858
2016-01-13	1899-12-31 06:55:56	#8-Avg(2)	Soil	PPM	141	38	16	3	ND		100	14	47	7	ND		ND		ND		ND		ND		ND		23	3	ND		510890	Delta Premium	Rh	27			630679	7596079	1108859
2016-01-13	1899-12-31 06:58:04	#9-Avg(2)	Soil	PPM	ND		12	2	93	25	67	13	38	6	ND		ND		ND		ND		ND		ND		22	3	ND		510890	Delta Premium	Rh	27			630679	7596054	1108860
2016-01-13	1899-12-31 07:02:19	#10-Avg(2)	Soil	PPM	ND		ND		ND		283	14	217	8	ND		ND		ND		ND		ND		ND		ND		ND		510890	Delta Premium	Rh	27	Blank				1108861
2016-01-13	1899-12-31 07:04:05	#11-Avg(2)	Soil	PPM	ND		10	2	85	25	69	14	39	6	ND		ND		ND		ND		ND		ND		24	3	ND		510890	Delta Premium	Rh	27	Dup	1108854			1108862
2016-01-13	1899-12-31 07:05:58	#12-Avg(2)	Soil	PPM	2282	90	50	5	2265	64	1266	36	103	10	ND		ND		ND		ND		ND		ND		12	3	ND		510890	Delta Premium	Rh	27	AMIS 0329				1108863
2016-01-13	1899-12-31 07:07:53	#13-Avg(2)	Soil	PPM	114	37	15	3	99	26	89	14	43	7	ND		ND		ND		ND		ND		ND		22	3	ND		510890	Delta Premium	Rh	27			630679	7596029	1108864
2016-01-13	1899-12-31 07:09:34	#14-Avg(2)	Soil	PPM	141	38	15	3	83	26	86	14	48	7	ND		ND		ND		ND		ND		ND		22	3	ND		510890	Delta Premium	Rh	27			630680	7596004	1108865
2016-01-13	1899-12-31 07:11:22	#15-Avg(2)	Soil	PPM	133	40	22	3	160	28	117	15	53	7	ND		ND		ND		ND		ND		ND		21	3	ND		510890	Delta Premium	Rh	27			630680	7595979	1108866
2016-01-13	1899-12-31 07:13:10	#16-Avg(2)	Soil	PPM	116	38	21	3	ND		78	14	51	7	ND		ND		ND		ND		ND		ND		20	3	ND		510890	Delta Premium	Rh	27			630680	7595954	1108867
2016-01-13	1899-12-31 07:14:59	#17-Avg(2)	Soil	PPM	146	37	16	3	107	26	75	14	51	7	ND		ND		ND		ND		ND		ND		20	3	ND		510890	Delta Premium	Rh	27			630680	7595929	1108868
2016-01-13	1899-12-31 07:26:21	#18-Avg(2)	Soil	PPM	225	44	28	4	118	28	122	15	82	8	ND		ND		ND		ND		ND		ND		13	3	ND		510890	Delta Premium	Rh	28			630769	7596820	1108869
2016-01-13	1899-12-31 07:28:10	#19-Avg(2)	Soil	PPM	169	41	27	3	ND		126	15	82	8	ND		ND		ND		ND		ND		ND		16	3	ND		510890	Delta Premium	Rh	28			630769	7596795	1108870
2016-01-13	1899-12-31 07:29:51	#20-Avg(2)	Soil	PPM	147	40	18	3	146	27	85	14	61	7	ND		ND		ND		ND		ND		ND		25	3	ND		510890	Delta Premium	Rh	28			630770	7596770	1108871
2016-01-13	1899-12-31 07:31:35	#21-Avg(2)	Soil	PPM	170	42	23	3	91	28	95	15	74	7	ND		ND		ND		ND		ND		ND		16	3	ND		510890	Delta Premium	Rh	28			630770	7596745	1108872
2016-01-13	1899-12-31 07:33:15	#22-Avg(2)	Soil	PPM	244	45	25	4	104	29	98	15	67	8	ND		ND		ND		ND		ND		ND		17	3	ND		510890	Delta Premium	Rh	28			630770	7596720	1108873
2016-01-13	1899-12-31 07:35:03	#23-Avg(2)	Soil	PPM	172	40	21	3	119	27	93	14	59	7	ND		ND		ND		ND		ND		ND		17	3	ND		510890	Delta Premium	Rh	28			630770	7596695	1108874
2016-01-13	1899-12-31 07:36:46	#24-Avg(2)	Soil	PPM	194	42	19	3	89	28	91	15	62	7	ND		ND		ND		ND		ND		ND		16	3	ND		510890	Delta Premium	Rh	28			630770	7596670	1108875
2016-01-13	1899-12-31 07:38:31	#25-Avg(2)	Soil	PPM	381	47	29	4	121	29	87	15	65	8	ND		ND		ND		ND		ND		ND		11	3	ND		510890	Delta Premium	Rh	28			630770	7596645	1108876
2016-01-13	1899-12-31 07:40:13	#26-Avg(2)	Soil	PPM	189	45	31	4	130	30	108	16	74	8	ND		ND		ND		ND		ND		ND		14	3	ND		510890	Delta Premium	Rh	28			630770	7596620	1108877
2016-01-13	1899-12-31 07:41:56	#27-Avg(2)	Soil	PPM	223	46	33	4	117	29	110	16	75	8	ND		ND		ND		ND		ND		ND		16	3	ND		510890	Delta Premium	Rh	28			630770	7596595	1108878
2016-01-13	1899-12-31 07:43:39	#28-Avg(2)	Soil	PPM	205	48	42	4	ND		147	17	82	8	ND		ND		ND		ND		ND		ND		19	3	ND		510890	Delta Premium	Rh	28			630770	7596570	1108879
2016-01-13	1899-12-31 07:45:23	#29-Avg(2)	Soil	PPM	167	49	44	5	132	32	175	18	89	9	ND		ND		ND		ND		ND		ND		14	3	ND		510890	Delta Premium	Rh	28			630770	7596545	1108880
2016-01-13	1899-12-31 07:49:00	#30-Avg(2)	Soil	PPM	256	46	29	4	124	29	125	16	67	8	ND		ND		ND		ND		ND		ND		11	3	ND		510890	Delta Premium	Rh	28			630770	7596520	1108881
2016-01-13	1899-12-31 07:50:46	#31-Avg(2)	Soil	PPM	228	45	23	4	129	29	101	15	69	8	ND		ND		ND		ND		ND		ND		17	3	ND		510890	Delta Premium	Rh	28			630770	7596495	1108882
2016-01-13	1899-12-31 07:52:33	#32-Avg(2)	Soil	PPM	158	41	15	3	117	27	100	15	53	7	ND		ND		ND		ND		ND		ND		13	3	ND		510890	Delta Premium	Rh	28			630770	7596470	1108883
2016-01-13	1899-12-31 07:54:30	#33-Avg(2)	Soil	PPM	2374	90	45	5	2240	63	1242	35	95	10	ND		ND		ND		ND		ND		ND		10	3	ND		510890	Delta Premium	Rh	28	AMIS 0329				1108884
2016-01-13	1899-12-31 07:58:53	#34-Avg(2)	Soil	PPM	ND		ND		ND		281	13	201	8	ND		ND		12	3	ND		ND		ND		ND		ND		510890	Delta Premium	Rh	28	Blank				1108885
2016-01-13	1899-12-31 08:01:00	#35-Avg(2)	Soil	PPM	178	40	27	3	ND		82	14	66	7	ND		ND		ND		ND		ND		ND		16	3	ND		510890	Delta Premium	Rh	28	Dup	1108870			1108886
2016-01-13	1899-12-31 08:03:17	#36-Avg(2)	Soil	PPM	183	45	27	4	111	29	106	16	85	8	ND		ND		ND		ND		ND		ND		16	3	ND		510890	Delta Premium	Rh	28			630770	7596445	1108887
2016-01-13	1899-12-31 08:05:02	#37-Avg(2)	Soil	PPM	374	49	39	4	119	30	123	16	99	8	ND		ND		ND		ND		ND		ND		12	3	ND		510890	Delta Premium	Rh	28			630770	7596420	1108888
2016-01-13	1899-12-31 08:06:37	#38-Avg(2)	Soil	PPM	209	44	32	4	113	29	124	16	92	8	ND		ND		ND		ND		ND		ND		12	3	ND		510890	Delta Premium	Rh	28			630770	7596395	1108889
2016-01-13	1899-12-31 08:08:32	#39-Avg(2)	Soil	PPM	198	45	34	4	120	29	114	16	82	8	ND		ND		ND		ND		ND		ND		14	3	ND		510890	Delta Premium	Rh	28			630770	7596370	1108890
2016-01-13	1899-12-31 08:10:16	#40-Avg(2)	Soil	PPM	191	43	26	3	ND		95	15	60	7	ND		ND		ND		ND		ND		ND		13	3	ND		510890	Delta Premium	Rh	28			630770	7596345	1108891
2016-01-13	1899-12-31 08:12:01	#41-Avg(2)	Soil	PPM	ND		16	3	97	26	78	14	54	7	ND		ND		ND		ND		ND		ND		23	3	ND		510890	Delta Premium	Rh	28			630770	7596320	1108892
2016-01-13	1899-12-31 08:13:39	#42-Avg(2)	Soil	PPM	127	36	15	2	100	25	74	14	50	7	ND		ND		ND		ND		ND		ND		24	3	ND		510890	Delta Premium	Rh	28			630770	7596295	1108893
2016-01-13	1899-12-31 08:15:20	#43-Avg(2)	Soil	PPM	147	36	11	2	76	25	73	14	34	6	ND		ND		ND		ND		ND		ND		26	3	ND		510890	Delta Premium	Rh	28			630770	7596270	1108894
2016-01-13	1899-12-31 08:16:59	#44-Avg(2)	Soil	PPM	ND		11	2	90	25	89	14	42	7	ND		ND		ND		ND		ND		ND		28	3	ND		510890	Delta Premium	Rh	28			630770	7596245	1108895
2016-01-13	1899-12-31 08:18:45	#45-Avg(2)	Soil	PPM	ND		14	3	78	26	71	14	44	7	ND		ND		ND		ND		ND		ND		19	3	ND		510890	Delta Premium	Rh	28			630771	7596220	1108896
2016-01-13	1899-12-31 08:20:52	#46-Avg(2)	Soil	PPM	ND		12	2	153	26	64	14	44	7	ND		ND		ND		ND		ND		ND		22	3	ND		510890	Delta Premium	Rh	28			630771	7596195	1108897
2016-01-13	1899-12-31 08:22:29	#47-Avg(2)	Soil	PPM	ND		14	2	83	26	100	14	44	7	ND		ND		ND		ND		ND		ND		22	3	ND		510890	Delta Premium	Rh	28			630771	7596170	1108898
2016-01-13	1899-12-31 08:24:19	#48-Avg(2)	Soil	PPM	ND		15	3	91	26	80	14	52	7	ND		ND		ND		ND		ND		ND		23	3	ND		510890	Delta Premium	Rh	28			630771	7596145	1108899
2016-01-13	1899-12-31 08:26:20	#49-Avg(2)	Soil	PPM	ND		18	3	ND		87	14	44	7	ND		ND		ND		ND		ND		ND		19	3	ND		510890	Delta Premium	Rh	28			630771	7596120	1108900
2016-01-13	1899-12-31 08:28:09	#50-Avg(2)	Soil	PPM	ND		9	2	ND		68	14	36	6	ND		ND		ND		ND		ND		ND		21	3	ND		510890	Delta Premium	Rh	28			630771	7596095	1108901
2016-01-13	1899-12-31 08:30:01	#51-Avg(2)	Soil	PPM	ND		12	2	93	25	68	14	41	7	ND		ND		ND		ND		ND		ND		26	3	ND		510890	Delta Premium	Rh	28			630771	7596070	1108902
2016-01-13	1899-12-31 08:31:50	#52-Avg(2)	Soil	PPM	ND		12	2	ND		96	14	45	7	ND		ND		ND		ND		ND		ND		20	3	ND		510890	Delta Premium	Rh	28			630771	7596045	1108903
2016-01-13	1899-12-31 08:33:28	#53-Avg(2)	Soil	PPM	151	39	13	3	83	26	102	15	39	7	ND		ND		ND		ND		ND		ND		23	3	ND		510890	Delta Premium	Rh	28			630771	7596020	1108904
2016-01-13	1899-12-31 08:35:15	#54-Avg(2)	Soil	PPM	118	37	11	2	ND		83	14	49	7	ND		ND		ND		ND		ND		ND		20	3	ND		510890	Delta Premium	Rh	28			630771	7595995	1108905
2016-01-13	1899-12-31 08:36:59	#55-Avg(2)	Soil	PPM	ND		14	3	ND		76	14	46	7	ND		ND		ND		ND		ND		ND		24	3	ND		510890	Delta Premium	Rh	28			630771	7595970	1108906
2016-01-13	1899-12-31 08:55:18	#56-Avg(2)	Soil	PPM	153	43	29	4	95	29	104	15	58	7	ND		ND		ND		ND		ND		ND		15	3	ND		510890	Delta Premium	Rh	28	Dup	1108882			1108907
2016-01-13	1899-12-31 08:56:58	#57-Avg(2)	Soil	PPM	2369	97	47	5	2291	69	1286	38	99	11	ND		4.7	1.2	ND		ND		ND		ND		13	3	ND		510890	Delta Premium	Rh	28	AMIS 0329				1108908
2016-01-13	1899-12-31 08:58:39	#58-Avg(2)	Soil	PPM	ND		ND		ND		266	14	205	8	ND		ND		ND		ND		ND		ND		ND		ND		510890	Delta Premium	Rh	28	Blank				1108909
2016-01-13	1899-12-31 09:01:58	#59-Avg(2)	Soil	PPM	175	43	23	3	100	28	88	15	75	8	ND		ND		ND		ND		ND		ND		12	3	ND		510890	Delta Premium	Rh	29			630861	7596861	1108910
2016-01-13	1899-12-31 09:04:01	#60-Avg(2)	Soil	PPM	135	42	25	4	87	28	94	15	74	8	ND		ND		ND		ND		ND		ND		13	3	ND		510890	Delta Premium	Rh	29			630861	7596836	1108911
2016-01-13	1899-12-31 09:06:01	#61-Avg(2)	Soil	PPM	195	44	28	4	118	29	79	15	66	8	ND		ND		ND		ND		ND		ND		17	3	ND		510890	Delta Premium	Rh	29			630861	7596811	1108912
2016-01-13	1899-12-31 09:08:09	#62-Avg(2)	Soil	PPM	216	44	30	4	124	29	103	15	84	8	ND		ND		ND		ND		ND		ND		16	3	ND		510890	Delta Premium	Rh	29			630861	7596786	1108913
2016-01-13	1899-12-31 09:09:59	#63-Avg(2)	Soil	PPM	179	41	22	3	95	27	61	14	54	7	ND		ND		ND		ND		ND		ND		13	3	ND		510890	Delta Premium	Rh	29			630861	7596761	1108914
2016-01-13	1899-12-31 09:11:47	#64-Avg(2)	Soil	PPM	216	43	19	3	110	28	101	15	56	7	ND		ND		ND		ND		ND		ND		18	3	ND		510890	Delta Premium	Rh	29			630861	7596736	1108915
2016-01-13	1899-12-31 09:13:38	#65-Avg(2)	Soil	PPM	240	43	27	3	160	29	106	15	70	7	ND		ND		ND		ND		ND		ND		18	3	ND		510890	Delta Premium	Rh	29			630861	7596711	1108916
2016-01-13	1899-12-31 09:15:26	#66-Avg(2)	Soil	PPM	399	47	30	4	193	30	108	16	53	7	ND		ND		ND		ND		ND		ND		16	3	ND		510890	Delta Premium	Rh	29			630861	7596686	1108917
2016-01-13	1899-12-31 09:17:15	#67-Avg(2)	Soil	PPM	327	45	25	3	164	29	100	15	61	7	ND		ND		ND		ND		ND		ND		12	3	ND		510890	Delta Premium	Rh	29			630861	7596661	1108918
2016-01-13	1899-12-31 09:19:09	#68-Avg(2)	Soil	PPM	295	46	28	4	144	29	103	15	65	8	ND		ND		ND		ND		ND		ND		16	3	ND		510890	Delta Premium	Rh	29			630861	7596636	1108919
2016-01-13	1899-12-31 09:21:00	#69-Avg(2)	Soil	PPM	204	43	26	4	108	28	96	15	57	7	ND		ND		ND		ND		ND		ND		17	3	ND		510890	Delta Premium	Rh	29			630861	7596611	1108920
2016-01-13	1899-12-31 09:23:08	#70-Avg(2)	Soil	PPM	208	43	29	4	115	28	81	15	66	7	ND		ND		ND		ND		ND		ND		17	3	ND		510890	Delta Premium	Rh	29			630861	7596586	1108921
2016-01-13	1899-12-31 09:29:47	#71-Avg(2)	Soil	PPM	221	46	37	4	113	30	129	16	66	8	ND		ND		ND		ND		ND		ND		16	3	ND		510890	Delta Premium	Rh	29			630861	7596561	1108922
2016-01-13	1899-12-31 09:32:27	#72-Avg(2)	Soil	PPM	182	45	38	4	ND		152	16	74	8	ND		ND		ND		ND		ND		ND		11	3	ND		510890	Delta Premium	Rh	29			630861	7596536	1108923
2016-01-13	1899-12-31 09:34:47	#73-Avg(2)	Soil	PPM	147	43	28	4	88	28	99	15	57	7	ND		ND		ND		ND		ND		ND		15	3	ND		510890	Delta Premium	Rh	29			630861	7596511	1108924
2016-01-13	1899-12-31 09:36:37	#74-Avg(2)	Soil	PPM	ND		45	4	ND		175	17	79	8	ND		ND		ND		ND		ND		ND		17	3	ND		510890	Delta Premium	Rh	29			630861	7596486	1108925
2016-01-13	1899-12-31 09:38:34	#75-Avg(2)	Soil	PPM	278	50	44	5	121	31	137	17	87	8	ND		ND		ND		ND		ND		ND		17	3	ND		510890	Delta Premium	Rh	29			630862	7596461	1108926
2016-01-13	1899-12-31 09:40:25	#76-Avg(2)	Soil	PPM	200	44	34	4	129	29	134	16	71	8	ND		ND		ND		ND		ND		ND		17	3	ND		510890	Delta Premium	Rh	29			630862	7596436	1108927
2016-01-13	1899-12-31 09:42:21	#77-Avg(2)	Soil	PPM	156	46	36	4	ND		107	16	78	8	ND		ND		ND		ND		ND		ND		25	3	ND		510890	Delta Premium	Rh	29			630862	7596411	1108928
2016-01-13	1899-12-31 09:44:17	#78-Avg(2)	Soil	PPM	141	41	24	3	86	27	73	15	51	7	ND		ND		ND		ND		ND		ND		17	3	ND		510890	Delta Premium	Rh	29			630862	7596386	1108929
2016-01-13	1899-12-31 09:52:16	#79-Avg(2)	Soil	PPM	ND		ND		ND		257	12	167	7	ND		ND		ND		ND		ND		ND		ND		ND		510890	Delta Premium	Rh	29	Blank				1108930
2016-01-13	1899-12-31 09:54:01	#80-Avg(2)	Soil	PPM	194	46	26	4	111	30	138	16	65	8	ND		ND		ND		ND		ND		ND		14	3	ND		510890	Delta Premium	Rh	29	Dup				1108931
2016-01-13	1899-12-31 09:55:43	#81-Avg(2)	Soil	PPM	2272	89	52	5	2367	66	1253	35	109	10	ND		ND		ND		ND		ND		ND		11	3	ND		510890	Delta Premium	Rh	29	AMIS 0329	1108924			1108932
2016-01-13	1899-12-31 09:57:24	#82-Avg(2)	Soil	PPM	161	40	16	3	92	27	98	14	56	7	ND		ND		ND		ND		ND		ND		21	3	ND		510890	Delta Premium	Rh	29			630862	7596361	1108933
2016-01-13	1899-12-31 09:59:20	#83-Avg(2)	Soil	PPM	ND		15	3	ND		83	14	46	7	ND		ND		ND		ND		ND		ND		21	3	ND		510890	Delta Premium	Rh	29			630862	7596336	1108934
2016-01-13	1899-12-31 10:00:57	#84-Avg(2)	Soil	PPM	ND		13	2	77	26	90	14	48	7	ND		ND		ND		ND		ND		ND		25	3	ND		510890	Delta Premium	Rh	29			630862	7596311	1108935
2016-01-13	1899-12-31 10:02:38	#85-Avg(2)	Soil	PPM	ND		15	2	ND		96	14	49	7	ND		ND		ND		ND		ND		ND		20	3	ND		510890	Delta Premium	Rh	29			630862	7596286	1108936
2016-01-13	1899-12-31 10:04:24	#86-Avg(2)	Soil	PPM	ND		13	2	ND		83	14	56	7	ND		ND		ND		ND		ND		ND		23	3	ND		510890	Delta Premium	Rh	29			630862	7596261	1108937
2016-01-13	1899-12-31 10:06:09	#87-Avg(2)	Soil	PPM	ND		6	2	ND		50	13	38	6	ND		ND		ND		ND		ND		ND		17	3	ND		510890	Delta Premium	Rh	29			630862	7596236	1108938
2016-01-13	1899-12-31 10:07:49	#88-Avg(2)	Soil	PPM	ND		12	2	ND		73	14	47	7	ND		ND		ND		ND		ND		ND		21	3	ND		510890	Delta Premium	Rh	29			630862	7596211	1108939
2016-01-13	1899-12-31 10:09:34	#89-Avg(2)	Soil	PPM	ND		18	3	ND		101	14	54	7	ND		ND		ND		ND		ND		ND		20	3	ND		510890	Delta Premium	Rh	29			630862	7596186	1108940
2016-01-13	1899-12-31 10:11:29	#90-Avg(2)	Soil	PPM	145	39	18	3	88	26	83	14	50	7	ND		ND		ND		ND		ND		ND		19	3	ND		510890	Delta Premium	Rh	29			630862	7596161	1108941
2016-01-13	1899-12-31 10:13:29	#91-Avg(2)	Soil	PPM	ND		12	2	ND		87	14	49	7	ND		ND		ND		ND		ND		ND		24	3	ND		510890	Delta Premium	Rh	29			630862	7596136	1108942
2016-01-13	1899-12-31 10:15:21	#92-Avg(2)	Soil	PPM	ND		15	3	ND		78	14	53	7	ND		ND		ND		ND		ND		ND		22	3	ND		510890	Delta Premium	Rh	29			630862	7596111	1108943
2016-01-13	1899-12-31 10:17:10	#93-Avg(2)	Soil	PPM	ND		11	3	85	26	61	14	51	7	ND		ND		ND		ND		ND		ND		26	3	ND		510890	Delta Premium	Rh	29			630862	7596086	1108944
2016-01-13	1899-12-31 10:18:46	#94-Avg(2)	Soil	PPM	ND		11	2	ND		113	14	44	7	ND		ND		ND		ND		ND		ND		24	3	ND		510890	Delta Premium	Rh	29			630862	7596061	1108945
2016-01-13	1899-12-31 10:20:40	#95-Avg(2)	Soil	PPM	120	37	15	2	108	26	84	14	46	7	ND		ND		ND		ND		ND		ND		26	3	ND		510890	Delta Premium	Rh	29			630862	7596036	1108946
2016-01-13	1899-12-31 10:22:22	#96-Avg(2)	Soil	PPM	ND		15	2	92	25	85	14	41	7	ND		ND		ND		ND		ND		ND		26	3	ND		510890	Delta Premium	Rh	29			630862	7596011	1108947
2016-01-13	1899-12-31 13:07:08	#98-Avg(2)	Soil	PPM	159	42	27	4	ND		102	15	69	7	ND		ND		ND		ND		ND		ND		14	3	ND		510890	Delta Premium	Rh	30			630952	7596901	1108948
2016-01-13	1899-12-31 13:10:09	#99-Avg(2)	Soil	PPM	236	44	27	4	ND		99	15	65	7	ND		ND		ND		ND		ND		ND		11	3	ND		510890	Delta Premium	Rh	30			630952	7596876	1108949
2016-01-13	1899-12-31 13:13:10	#100-Avg(2)	Soil	PPM	139	45	32	4	ND		131	16	86	8	ND		ND		ND		ND		ND		ND		15	3	ND		510890	Delta Premium	Rh	30			630952	7596851	1108950
2016-01-13	1899-12-31 13:15:19	#101-Avg(2)	Soil	PPM	141	45	31	4	ND		112	16	85	8	ND		ND		ND		ND		ND		ND		14	3	ND		510890	Delta Premium	Rh	30			630952	7596826	1108951
2016-01-13	1899-12-31 13:17:25	#102-Avg(2)	Soil	PPM	182	41	25	3	83	27	101	15	72	7	ND		ND		ND		ND		ND		ND		16	3	ND		510890	Delta Premium	Rh	30			630952	7596801	1108952
2016-01-13	1899-12-31 13:22:50	#103-Avg(2)	Soil	PPM	2385	89	50	5	2214	62	1276	35	113	10	ND		ND		ND		ND		ND		ND		10	3	ND		510890	Delta Premium	Rh	30	AMIS 0329				1108953
2016-01-13	1899-12-31 13:25:29	#104-Avg(2)	Soil	PPM	ND		ND		ND		277	13	209	8	ND		ND		10	3	ND		ND		ND		ND		ND		510890	Delta Premium	Rh	30	Blank				1108954
2016-01-13	1899-12-31 13:28:24	#105-Avg(2)	Soil	PPM	162	44	25	4	ND		100	15	75	8	ND		ND		ND		ND		ND		ND		12	3	ND		510890	Delta Premium	Rh	30	Dup	1108949			1108955
2016-01-13	1899-12-31 13:30:23	#106-Avg(2)	Soil	PPM	200	41	22	3	ND		78	14	59	7	ND		ND		ND		ND		ND		ND		16	3	ND		510890	Delta Premium	Rh	30			630952	7596776	1108956
2016-01-13	1899-12-31 13:32:58	#107-Avg(2)	Soil	PPM	222	45	36	4	108	29	91	15	55	7	ND		ND		ND		ND		ND		ND		12	3	ND		510890	Delta Premium	Rh	30			630952	7596751	1108957
2016-01-13	1899-12-31 13:35:11	#108-Avg(2)	Soil	PPM	399	47	25	4	205	29	107	15	57	7	ND		ND		ND		ND		ND		ND		12	3	ND		510890	Delta Premium	Rh	30			630952	7596726	1108958
2016-01-13	1899-12-31 13:37:57	#109-Avg(2)	Soil	PPM	280	44	27	4	136	28	91	15	58	7	ND		ND		ND		ND		ND		ND		17	3	ND		510890	Delta Premium	Rh	30			630953	7596701	1108959
2016-01-13	1899-12-31 13:40:07	#110-Avg(2)	Soil	PPM	247	43	32	3	84	28	91	15	56	7	ND		ND		ND		ND		ND		ND		17	3	ND		510890	Delta Premium	Rh	30			630953	7596676	1108960
2016-01-13	1899-12-31 13:42:35	#111-Avg(2)	Soil	PPM	221	43	33	4	104	28	111	15	69	7	ND		ND		ND		ND		ND		ND		14	3	ND		510890	Delta Premium	Rh	30			630953	7596651	1108961
2016-01-13	1899-12-31 13:44:58	#112-Avg(2)	Soil	PPM	314	45	27	4	111	28	84	15	57	7	ND		ND		ND		ND		ND		ND		16	3	ND		510890	Delta Premium	Rh	30			630953	7596626	1108962
2016-01-13	1899-12-31 13:47:31	#113-Avg(2)	Soil	PPM	279	45	28	4	156	29	96	15	64	7	ND		ND		ND		ND		ND		ND		18	3	ND		510890	Delta Premium	Rh	30			630953	7596601	1108963
2016-01-13	1899-12-31 13:49:23	#114-Avg(2)	Soil	PPM	270	47	34	4	110	30	111	16	79	8	ND		ND		ND		ND		ND		ND		19	3	ND		510890	Delta Premium	Rh	30			630953	7596576	1108964
2016-01-13	1899-12-31 13:51:26	#115-Avg(2)	Soil	PPM	221	44	29	4	117	29	88	15	72	8	ND		ND		ND		ND		ND		ND		14	3	ND		510890	Delta Premium	Rh	30			630953	7596551	1108965
2016-01-13	1899-12-31 13:53:57	#116-Avg(2)	Soil	PPM	240	50	44	5	112	32	134	17	95	9	ND		ND		ND		ND		ND		ND		14	3	ND		510890	Delta Premium	Rh	30			630953	7596526	1108966
2016-01-13	1899-12-31 13:56:15	#117-Avg(2)	Soil	PPM	184	46	45	4	ND		154	16	75	8	ND		ND		ND		ND		ND		ND		11	3	ND		510890	Delta Premium	Rh	30			630953	7596501	1108967
2016-01-13	1899-12-31 13:58:06	#118-Avg(2)	Soil	PPM	206	46	45	4	ND		180	16	82	8	ND		ND		ND		ND		ND		ND		14	3	ND		510890	Delta Premium	Rh	30			630953	7596476	1108968
2016-01-13	1899-12-31 14:00:13	#119-Avg(2)	Soil	PPM	ND		39	4	ND		178	16	73	8	ND		ND		ND		ND		ND		ND		13	3	ND		510890	Delta Premium	Rh	30			630953	7596451	1108969
2016-01-13	1899-12-31 14:02:04	#120-Avg(2)	Soil	PPM	285	47	44	4	ND		149	16	87	8	ND		ND		ND		ND		ND		ND		21	3	ND		510890	Delta Premium	Rh	30			630953	7596426	1108970
2016-01-13	1899-12-31 14:04:11	#121-Avg(2)	Soil	PPM	184	39	21	3	80	26	109	14	57	7	ND		ND		ND		ND		ND		ND		20	3	ND		510890	Delta Premium	Rh	30			630953	7596401	1108971
2016-01-13	1899-12-31 14:06:19	#122-Avg(2)	Soil	PPM	ND		17	2	85	25	64	13	50	7	ND		ND		ND		ND		ND		ND		23	3	ND		510890	Delta Premium	Rh	30			630953	7596376	1108972
2016-01-13	1899-12-31 14:08:18	#123-Avg(2)	Soil	PPM	116	36	10	2	ND		54	13	45	6	ND		ND		ND		ND		ND		ND		26	3	ND		510890	Delta Premium	Rh	30			630953	7596351	1108973
2016-01-13	1899-12-31 14:10:15	#124-Avg(2)	Soil	PPM	124	37	15	3	ND		73	14	55	7	ND		ND		ND		ND		ND		ND		23	3	ND		510890	Delta Premium	Rh	30			630953	7596326	1108974
2016-01-13	1899-12-31 14:12:08	#125-Avg(2)	Soil	PPM	ND		12	2	86	26	90	14	48	7	ND		ND		ND		ND		ND		ND		23	3	ND		510890	Delta Premium	Rh	30			630953	7596301	1108975
2016-01-13	1899-12-31 14:14:40	#126-Avg(2)	Soil	PPM	290	46	39	4	ND		108	15	85	8	ND		ND		ND		ND		ND		ND		17	3	ND		510890	Delta Premium	Rh	30	Dup	1108964			1108976
2016-01-13	1899-12-31 14:16:30	#127-Avg(2)	Soil	PPM	2308	87	51	5	2223	62	1263	35	109	10	ND		ND		ND		ND		ND		ND		ND		ND		510890	Delta Premium	Rh	30	AMIS 0329				1108977
2016-01-13	1899-12-31 14:18:26	#128-Avg(2)	Soil	PPM	ND		ND		ND		265	13	195	8	ND		ND		ND		ND		ND		ND		ND		ND		510890	Delta Premium	Rh	30	Blank				1108978
2016-01-13	1899-12-31 14:20:40	#129-Avg(2)	Soil	PPM	ND		16	3	84	26	82	14	50	7	ND		ND		ND		ND		ND		ND		23	3	ND		510890	Delta Premium	Rh	30			630953	7596276	1108979
2016-01-13	1899-12-31 14:22:41	#130-Avg(2)	Soil	PPM	139	38	17	3	ND		69	14	50	7	ND		ND		ND		ND		ND		ND		20	3	ND		510890	Delta Premium	Rh	30			630953	7596251	1108980
2016-01-13	1899-12-31 14:24:29	#131-Avg(2)	Soil	PPM	ND		17	2	ND		63	13	45	7	ND		ND		ND		ND		ND		ND		18	3	ND		510890	Delta Premium	Rh	30			630953	7596226	1108981
2016-01-13	1899-12-31 14:26:22	#132-Avg(2)	Soil	PPM	ND		17	3	ND		82	14	52	7	ND		ND		ND		ND		ND		ND		21	3	ND		510890	Delta Premium	Rh	30			630953	7596201	1108982
2016-01-13	1899-12-31 14:28:18	#133-Avg(2)	Soil	PPM	143	38	12	2	ND		118	14	53	7	ND		ND		ND		ND		ND		ND		25	3	ND		510890	Delta Premium	Rh	30			630953	7596176	1108983
2016-01-13	1899-12-31 14:30:23	#134-Avg(2)	Soil	PPM	ND		13	2	ND		73	13	48	7	ND		ND		ND		ND		ND		ND		23	3	ND		510890	Delta Premium	Rh	30			630954	7596151	1108984
2016-01-13	1899-12-31 14:32:06	#135-Avg(2)	Soil	PPM	128	38	15	2	121	26	151	15	52	7	ND		ND		ND		ND		ND		ND		26	3	ND		510890	Delta Premium	Rh	30			630954	7596126	1108985
2016-01-13	1899-12-31 14:33:51	#136-Avg(2)	Soil	PPM	ND		16	3	ND		204	15	48	7	ND		ND		ND		ND		ND		ND		32	3	ND		510890	Delta Premium	Rh	30			630954	7596101	1108986
2016-01-13	1899-12-31 14:35:39	#137-Avg(2)	Soil	PPM	ND		10	2	108	26	621	20	49	7	ND		ND		ND		ND		ND		ND		37	3	ND		510890	Delta Premium	Rh	30			630954	7596076	1108987
2016-01-13	1899-12-31 14:38:44	#138-Avg(2)	Soil	PPM	ND		12	2	ND		295	16	77	7	ND		ND		ND		ND		ND		ND		29	3	ND		510890	Delta Premium	Rh	30			630954	7596051	1108988
